# Supplementary material for: Artificial habitats host elevated densities of large reef-associated predators
Source: PLoS One. 2020 Sep 2;15(9):e0237374. doi: 10.1371/journal.pone.0237374 (PMC7467309; doi:10.1371/journal.pone.0237374)
Supplement: S1 File — (ZIP) [file pone.0237374.s002.zip]

Archive with 4 entries (4 files):
- Paxton et al_Large reef predators_Observational data/area_data_final_figure4c.csv
- Paxton et al_Large reef predators_Observational data/final_observational_data.csv
- Paxton et al_Large reef predators_Observational data/relief_data_final_figure4a.csv
- Paxton et al_Large reef predators_Observational data/relief_data_final_figure4b.csv
