# Supplementary material for: Artificial habitats host elevated densities of large reef-associated predators
Source: PLoS One. 2020 Sep 2;15(9):e0237374. doi: 10.1371/journal.pone.0237374 (PMC7467309; doi:10.1371/journal.pone.0237374)
Supplement: S1 File — (ZIP) [file pone.0237374.s002.zip › Paxton et al_Large reef predators_Observational data/area_data_final_figure4c.csv]

	Site	Site_Name.x	Season	Reef_type	Typology	dep_mean_m	Date	Sample	Transect	uniqTransect	uniqSample	Almaco Jack	Barndoor Skate	BarracudaGeneric	Black Margate	Cobia	Cusk	Flat Needlefish	Gag	Gray Snapper	Greater Amberjack	Gulf Flounder	King Mackerel	Little Tunny	Nurse Shark	Red Hind	Red Porgy	Red Snapper	Sandbar Shark	Sandtiger Shark	Scamp	Southern Flounder	Southern Stingray	Spanish Mackerel	Summer Flounder	Yellow Jack	Yellowmouth Grouper	Yellowtail Snapper	Site_Name.y	vert_rel_m	preds	trans.preds	Length_ft	Width	Beam	Length_ref	Length_m	scalar	trans.scaled
1	ALEXR	Alexander Ramsey	Summer	Artificial	Ship	11.97485879	7/1/2014	S3	T2	ALEXR_S3_T2	ALEXR_S3	0	0	15	0	0	0	0	0	0	0	0	0	0	0	0	0	0	0	0	0	0	0	0	0	0	0	0	Alexander Ramsey	8.671266079	15	15	440	NA	NA	NC-DMF	134	1	15
2	ALEXR	Alexander Ramsey	Summer	Artificial	Ship	11.97485879	7/1/2014	S3	T1	ALEXR_S3_T1	ALEXR_S3	0	0	2	0	0	0	0	0	0	0	0	0	0	0	0	0	0	0	0	0	0	0	0	0	0	0	0	Alexander Ramsey	8.671266079	2	2	440	NA	NA	NC-DMF	134	1	2
3	ALEXR	Alexander Ramsey	Fall	Artificial	Ship	11.97485879	9/19/2013	S1	T2	ALEXR_S1_T2	ALEXR_S1	0	0	0	0	0	0	0	0	0	0	0	0	0	0	0	0	0	0	0	0	0	0	0	0	0	0	0	Alexander Ramsey	8.671266079	0	0	440	NA	NA	NC-DMF	134	1	0
4	ALEXR	Alexander Ramsey	Fall	Artificial	Ship	11.97485879	9/19/2013	S1	T1	ALEXR_S1_T1	ALEXR_S1	0	0	0	0	0	0	0	0	0	0	0	0	0	0	0	0	0	0	0	0	0	0	0	0	0	0	0	Alexander Ramsey	8.671266079	0	0	440	NA	NA	NC-DMF	134	1	0
5	ALEXR	Alexander Ramsey	Fall	Artificial	Ship	11.97485879	11/13/2014	S5	T2	ALEXR_S5_T2	ALEXR_S5	0	0	0	0	0	0	0	0	0	0	0	0	0	0	0	2	0	0	0	0	0	0	0	0	0	0	0	Alexander Ramsey	8.671266079	2	0	440	NA	NA	NC-DMF	134	1	0
6	ALEXR	Alexander Ramsey	Fall	Artificial	Ship	11.97485879	9/5/2014	S4	T1	ALEXR_S4_T1	ALEXR_S4	0	0	500	0	0	0	0	0	0	0	0	0	0	0	0	0	0	0	0	0	0	0	0	0	1	0	0	Alexander Ramsey	8.671266079	501	501	440	NA	NA	NC-DMF	134	1	501
7	ALEXR	Alexander Ramsey	Fall	Artificial	Ship	11.97485879	9/5/2014	S4	T2	ALEXR_S4_T2	ALEXR_S4	0	0	0	0	0	0	0	0	0	0	0	0	0	0	0	0	0	0	0	0	0	0	0	0	8	0	0	Alexander Ramsey	8.671266079	8	8	440	NA	NA	NC-DMF	134	1	8
8	ALEXR	Alexander Ramsey	Fall	Artificial	Ship	11.97485879	11/13/2014	S5	T1	ALEXR_S5_T1	ALEXR_S5	0	0	0	0	0	0	0	0	0	0	0	0	0	0	0	0	0	0	0	0	0	0	0	0	0	0	0	Alexander Ramsey	8.671266079	0	0	440	NA	NA	NC-DMF	134	1	0
9	CASSI	Cassimir	Fall	Artificial	Ship	32.61545978	11/5/2014	S5	T1	CASSI_S5_T1	CASSI_S5	0	0	0	0	0	0	0	5	0	45	0	0	0	0	0	0	0	0	0	1	0	0	0	0	0	0	0	Cassimir	3.725034215	51	45	390	54	24	Farb	119	0.888059701	39.96268657
10	CASSI	Cassimir	Fall	Artificial	Ship	32.61545978	9/4/2014	S4	T2	CASSI_S4_T2	CASSI_S4	0	0	1	0	0	0	0	0	0	0	0	0	0	0	0	0	0	0	0	2	0	0	0	0	0	1	0	Cassimir	3.725034215	4	1	390	54	24	Farb	119	0.888059701	0.888059701
11	CASSI	Cassimir	Fall	Artificial	Ship	32.61545978	9/4/2014	S4	T1	CASSI_S4_T1	CASSI_S4	0	0	1	0	0	0	0	1	0	0	0	0	0	0	0	0	0	0	0	12	0	0	0	0	0	0	0	Cassimir	3.725034215	14	1	390	54	24	Farb	119	0.888059701	0.888059701
12	CASSI	Cassimir	Fall	Artificial	Ship	32.61545978	11/5/2014	S5	T2	CASSI_S5_T2	CASSI_S5	2	0	0	0	0	0	0	1	0	0	0	0	0	0	0	0	0	0	0	1	0	0	0	0	0	0	0	Cassimir	3.725034215	4	2	390	54	24	Farb	119	0.888059701	1.776119403
13	CITYH	City of Houston	Summer	Artificial	Ship	27.96115776	6/25/2014	S3	T2	CITYH_S3_T2	CITYH_S3	0	0	0	0	0	0	0	0	0	1	0	0	0	0	0	0	0	0	0	0	0	0	0	0	0	0	0	City of Houston	1.88365	1	1	290	33	20	Farb	88	0.656716418	0.656716418
14	CITYH	City of Houston	Summer	Artificial	Ship	27.96115776	6/25/2014	S3	T1	CITYH_S3_T1	CITYH_S3	3	0	2	1	0	0	0	1	0	0	0	0	0	0	1	0	0	0	0	2	0	0	0	0	0	0	0	City of Houston	1.88365	10	5	290	33	20	Farb	88	0.656716418	3.28358209
15	CITYH	City of Houston	Fall	Artificial	Ship	27.96115776	9/11/2014	S4	T1	CITYH_S4_T1	CITYH_S4	1	0	3	0	0	0	0	1	0	0	0	0	0	0	0	0	0	0	0	0	0	0	0	0	0	0	0	City of Houston	1.88365	5	4	290	33	20	Farb	88	0.656716418	2.626865672
16	CITYH	City of Houston	Fall	Artificial	Ship	27.96115776	9/11/2014	S4	T2	CITYH_S4_T2	CITYH_S4	0	0	0	0	0	0	0	0	0	30	0	0	0	0	1	0	0	0	0	0	0	1	0	0	0	0	0	City of Houston	1.88365	32	31	290	33	20	Farb	88	0.656716418	20.35820896
17	CITYH	City of Houston	Fall	Artificial	Ship	27.96115776	9/25/2013	S1	T1	CITYH_S1_T1	CITYH_S1	0	0	1	0	0	0	0	0	0	2	0	0	0	0	0	0	0	0	0	3	0	0	0	0	0	0	0	City of Houston	1.88365	6	3	290	33	20	Farb	88	0.656716418	1.970149254
18	CITYH	City of Houston	Fall	Artificial	Ship	27.96115776	9/25/2013	S1	T2	CITYH_S1_T2	CITYH_S1	0	0	2	0	1	0	0	0	0	15	0	0	0	0	0	0	0	0	0	8	0	1	0	0	0	0	0	City of Houston	1.88365	27	19	290	33	20	Farb	88	0.656716418	12.47761194
19	CSPAR	Spar (AR-305)	Summer	Artificial	Ship	28.33647361	8/30/2013	S1	T2	CSPAR_S1_T2	CSPAR_S1	0	0	0	0	0	0	0	0	0	0	0	0	0	0	0	0	0	0	1	0	0	0	0	0	0	0	0	Spar (AR-305)	6.78235	1	1	183	NA	NA	NC-DMF	56	0.417910448	0.417910448
20	CSPAR	Spar (AR-305)	Fall	Artificial	Ship	28.33647361	10/10/2014	S4	T1	CSPAR_S4_T1	CSPAR_S4	5	0	1	0	0	0	0	0	0	0	0	0	15	0	0	0	0	0	3	0	0	0	0	0	0	0	0	Spar (AR-305)	6.78235	24	24	183	NA	NA	NC-DMF	56	0.417910448	10.02985075
21	CSPAR	Spar (AR-305)	Summer	Artificial	Ship	28.33647361	6/16/2014	S3	T2	CSPAR_S3_T2	CSPAR_S3	0	0	0	0	0	0	0	0	0	1	0	0	0	0	0	0	0	0	10	0	0	0	0	0	0	0	0	Spar (AR-305)	6.78235	11	11	183	NA	NA	NC-DMF	56	0.417910448	4.597014925
22	CSPAR	Spar (AR-305)	Summer	Artificial	Ship	28.33647361	6/16/2014	S3	T1	CSPAR_S3_T1	CSPAR_S3	0	0	0	0	0	0	0	0	0	8	0	0	0	0	0	0	0	0	3	0	0	0	0	0	0	0	0	Spar (AR-305)	6.78235	11	11	183	NA	NA	NC-DMF	56	0.417910448	4.597014925
23	CSPAR	Spar (AR-305)	Fall	Artificial	Ship	28.33647361	10/10/2014	S4	T2	CSPAR_S4_T2	CSPAR_S4	0	0	0	0	0	0	0	1	0	1	0	0	0	0	0	0	0	0	4	0	0	0	0	0	20	0	0	Spar (AR-305)	6.78235	26	25	183	NA	NA	NC-DMF	56	0.417910448	10.44776119
24	CSPAR	Spar (AR-305)	Summer	Artificial	Ship	28.33647361	8/30/2013	S1	T1	CSPAR_S1_T1	CSPAR_S1	0	0	1	0	0	0	0	0	0	1	0	0	0	0	0	0	0	0	0	0	0	0	0	0	0	0	0	Spar (AR-305)	6.78235	2	2	183	NA	NA	NC-DMF	56	0.417910448	0.835820896
25	INDRA	USS Indra (AR-342)	Spring	Artificial	Ship	14.97184104	5/18/2015	S6	T1	INDRA_S6_T1	INDRA_S6	0	0	0	0	0	0	0	0	0	0	0	0	0	0	0	0	0	0	0	0	0	0	0	0	0	0	0	USS Indra (AR-342)	6.46545	0	0	320	NA	NA	NC-DMF	98	0.731343284	0
26	INDRA	USS Indra (AR-342)	Spring	Artificial	Ship	14.97184104	5/18/2015	S6	T2	INDRA_S6_T2	INDRA_S6	0	0	0	0	0	0	0	0	0	0	0	0	0	0	0	0	0	0	0	0	0	0	0	0	0	0	0	USS Indra (AR-342)	6.46545	0	0	320	NA	NA	NC-DMF	98	0.731343284	0
27	INDRA	USS Indra (AR-342)	Summer	Artificial	Ship	14.97184104	6/9/2014	S3	T2	INDRA_S3_T2	INDRA_S3	0	0	0	0	0	0	0	0	0	0	1	0	0	0	0	0	0	0	0	0	0	0	110	0	0	0	0	USS Indra (AR-342)	6.46545	111	110	320	NA	NA	NC-DMF	98	0.731343284	80.44776119
28	INDRA	USS Indra (AR-342)	Summer	Artificial	Ship	14.97184104	6/9/2014	S3	T1	INDRA_S3_T1	INDRA_S3	0	0	1	0	0	0	0	0	0	1	0	0	0	0	0	0	0	0	0	0	0	0	400	0	0	0	0	USS Indra (AR-342)	6.46545	402	402	320	NA	NA	NC-DMF	98	0.731343284	294
29	INDRA	USS Indra (AR-342)	Summer	Artificial	Ship	14.97184104	8/21/2014	S4	T2	INDRA_S4_T2	INDRA_S4	0	0	1	0	0	0	0	1	0	11	0	0	0	0	0	0	0	1	0	0	0	0	2	0	3	0	0	USS Indra (AR-342)	6.46545	19	18	320	NA	NA	NC-DMF	98	0.731343284	13.1641791
30	INDRA	USS Indra (AR-342)	Summer	Artificial	Ship	14.97184104	8/21/2014	S4	T1	INDRA_S4_T1	INDRA_S4	0	0	1	0	0	0	0	0	0	3	0	0	0	0	0	0	0	0	0	1	0	0	0	0	7	0	0	USS Indra (AR-342)	6.46545	12	11	320	NA	NA	NC-DMF	98	0.731343284	8.044776119
31	JGILL	Gill	Fall	Artificial	Ship	25.07598079	11/13/2014	S5	T1	JGILL_S5_T1	JGILL_S5	0	0	0	0	0	0	0	0	0	40	0	0	100	0	0	0	0	0	0	0	0	0	0	0	0	0	0	Gill	3.9416	140	140	528	70	39	Farb	161	1.201492537	168.2089552
32	JGILL	Gill	Fall	Artificial	Ship	25.07598079	9/24/2013	S1	T1	JGILL_S1_T1	JGILL_S1	0	0	4	0	0	0	0	0	0	0	0	0	0	0	0	0	0	0	0	0	0	0	0	0	0	0	0	Gill	3.9416	4	4	528	70	39	Farb	161	1.201492537	4.805970149
33	JGILL	Gill	Fall	Artificial	Ship	25.07598079	9/24/2013	S1	T2	JGILL_S1_T2	JGILL_S1	0	0	6	0	0	0	0	0	0	0	0	0	0	0	0	0	0	0	0	0	0	0	0	0	0	0	0	Gill	3.9416	6	6	528	70	39	Farb	161	1.201492537	7.208955224
34	JGILL	Gill	Summer	Artificial	Ship	25.07598079	6/24/2014	S3	T1	JGILL_S3_T1	JGILL_S3	0	0	2	0	0	0	0	0	0	0	0	0	0	0	0	0	1	0	0	0	0	0	0	0	0	0	0	Gill	3.9416	3	2	528	70	39	Farb	161	1.201492537	2.402985075
35	JGILL	Gill	Summer	Artificial	Ship	25.07598079	8/7/2014	S4	T1	JGILL_S4_T1	JGILL_S4	0	0	1	0	0	0	0	0	0	3	0	0	0	0	0	0	0	0	0	1	0	0	0	0	0	0	0	Gill	3.9416	5	4	528	70	39	Farb	161	1.201492537	4.805970149
36	JGILL	Gill	Fall	Artificial	Ship	25.07598079	11/13/2014	S5	T2	JGILL_S5_T2	JGILL_S5	0	0	0	0	0	0	0	0	0	13	0	0	30	0	0	0	0	0	0	0	0	0	0	0	0	0	0	Gill	3.9416	43	43	528	70	39	Farb	161	1.201492537	51.6641791
37	JGILL	Gill	Summer	Artificial	Ship	25.07598079	6/24/2014	S3	T2	JGILL_S3_T2	JGILL_S3	1	0	1	2	0	0	0	0	0	0	2	0	0	0	0	0	0	0	2	0	0	0	0	0	0	0	0	Gill	3.9416	8	4	528	70	39	Farb	161	1.201492537	4.805970149
38	JGILL	Gill	Summer	Artificial	Ship	25.07598079	8/7/2014	S4	T2	JGILL_S4_T2	JGILL_S4	0	0	0	0	0	0	0	0	0	0	0	0	0	0	0	0	0	0	0	0	0	1	0	0	0	0	0	Gill	3.9416	1	1	528	70	39	Farb	161	1.201492537	1.201492537
39	OILYR	Yard Oiler FS-26 (AR-300)	Summer	Artificial	Ship	26.42223747	6/17/2014	S3	T1	OILYR_S3_T1	OILYR_S3	0	0	1	0	0	0	0	1	2	10	0	0	0	0	0	0	0	0	1	3	0	0	0	0	0	0	0	Yard Oiler FS-26 (AR-300)	5.008386665	18	12	174	NA	NA	NC-DMF	53	0.395522388	4.746268657
40	OILYR	Yard Oiler FS-26 (AR-300)	Summer	Artificial	Ship	26.42223747	6/17/2014	S3	T2	OILYR_S3_T2	OILYR_S3	0	0	0	0	0	0	0	0	0	7	0	0	0	0	0	0	0	0	0	0	0	0	0	0	0	0	0	Yard Oiler FS-26 (AR-300)	5.008386665	7	7	174	NA	NA	NC-DMF	53	0.395522388	2.768656716
41	RARIT	Raritan East	Winter	Artificial	Ship	21.47696619	12/18/2014	S5	T1	RARIT_S5_T1	RARIT_S5	0	0	0	0	0	0	0	1	0	0	0	0	0	0	0	0	0	0	0	0	0	0	0	0	0	0	0	Raritan East	8.0819	1	0	251	NA	NA	Farb	77	0.574626866	0
42	RARIT	Raritan East	Winter	Artificial	Ship	21.47696619	12/18/2014	S5	T2	RARIT_S5_T2	RARIT_S5	0	0	0	0	0	0	0	2	0	0	2	0	0	0	0	0	0	0	0	0	1	0	0	0	0	0	0	Raritan East	8.0819	5	0	251	NA	NA	Farb	77	0.574626866	0
43	RARIT	Raritan East	Summer	Artificial	Ship	21.47696619	6/25/2014	S3	T1	RARIT_S3_T1	RARIT_S3	10	0	1	0	0	0	0	4	0	30	0	0	0	0	0	0	0	0	1	0	0	0	0	0	0	0	0	Raritan East	8.0819	46	42	251	NA	NA	Farb	77	0.574626866	24.13432836
44	RARIT	Raritan East	Summer	Artificial	Ship	21.47696619	6/30/2014	S3	T2	RARIT_S3_T2	RARIT_S3	0	0	2	0	0	0	0	4	0	14	0	0	0	0	0	0	0	0	0	0	0	0	0	0	0	0	0	Raritan East	8.0819	20	16	251	NA	NA	Farb	77	0.574626866	9.194029851
45	RARIT	Raritan East	Fall	Artificial	Ship	21.47696619	9/11/2014	S4	T1	RARIT_S4_T1	RARIT_S4	0	0	0	0	0	0	0	4	0	41	0	0	0	0	0	0	0	0	0	0	0	0	0	0	0	0	0	Raritan East	8.0819	45	41	251	NA	NA	Farb	77	0.574626866	23.55970149
46	RARIT	Raritan East	Fall	Artificial	Ship	21.47696619	9/11/2014	S4	T2	RARIT_S4_T2	RARIT_S4	0	0	3	0	0	0	0	0	0	110	0	0	0	0	0	0	0	0	0	2	0	0	0	1	0	0	0	Raritan East	8.0819	116	113	251	NA	NA	Farb	77	0.574626866	64.93283582
47	RARIT	Raritan East	Fall	Artificial	Ship	21.47696619	9/25/2013	S1	T2	RARIT_S1_T2	RARIT_S1	0	0	0	0	0	0	0	1	0	14	0	0	0	0	0	0	0	0	0	1	0	0	0	0	0	0	0	Raritan East	8.0819	16	14	251	NA	NA	Farb	77	0.574626866	8.044776119
48	RARIT	Raritan East	Fall	Artificial	Ship	21.47696619	9/25/2013	S1	T1	RARIT_S1_T1	RARIT_S1	0	0	6	0	0	0	0	1	0	10	1	0	0	0	0	0	0	0	0	1	0	0	0	0	0	0	0	Raritan East	8.0819	19	16	251	NA	NA	Farb	77	0.574626866	9.194029851
49	THEOP	Theodore Parker (AR-315)	Fall	Artificial	Ship	10.19562914	10/2/2014	S4	T2	THEOP_S4_T2	THEOP_S4	0	0	0	0	0	0	0	0	0	0	0	0	0	0	0	0	0	0	0	3	0	0	0	0	11	0	0	Theodore Parker (AR-315)	3.1497	14	11	440	NA	NA	NC-DMF	134	1	11
50	THEOP	Theodore Parker (AR-315)	Fall	Artificial	Ship	10.19562914	10/2/2014	S4	T1	THEOP_S4_T1	THEOP_S4	0	0	0	0	0	0	0	0	0	0	0	0	0	0	0	0	0	0	0	3	0	0	0	0	0	0	0	Theodore Parker (AR-315)	3.1497	3	0	440	NA	NA	NC-DMF	134	1	0
51	THEOP	Theodore Parker (AR-315)	Fall	Artificial	Ship	10.19562914	10/20/2014	S5	T1	THEOP_S5_T1	THEOP_S5	0	0	0	0	0	0	0	0	0	0	0	0	0	0	0	0	0	0	0	1	0	0	0	0	1	0	0	Theodore Parker (AR-315)	3.1497	2	1	440	NA	NA	NC-DMF	134	1	1
52	THEOP	Theodore Parker (AR-315)	Fall	Artificial	Ship	10.19562914	10/20/2014	S5	T2	THEOP_S5_T2	THEOP_S5	0	0	0	0	0	0	0	4	0	0	0	0	0	0	0	0	0	0	0	0	0	0	0	0	0	0	0	Theodore Parker (AR-315)	3.1497	4	0	440	NA	NA	NC-DMF	134	1	0
53	THEOP	Theodore Parker (AR-315)	Fall	Artificial	Ship	10.19562914	10/29/2013	S2	T2	THEOP_S2_T2	THEOP_S2	0	0	0	0	0	0	0	0	0	0	0	0	0	0	0	0	0	0	0	1	0	0	0	0	2	0	0	Theodore Parker (AR-315)	3.1497	3	2	440	NA	NA	NC-DMF	134	1	2
54	THEOP	Theodore Parker (AR-315)	Fall	Artificial	Ship	10.19562914	10/29/2013	S2	T1	THEOP_S2_T1	THEOP_S2	0	0	0	0	0	0	0	0	0	0	0	0	0	0	0	0	0	0	0	0	0	0	0	0	0	0	0	Theodore Parker (AR-315)	3.1497	0	0	440	NA	NA	NC-DMF	134	1	0
55	THEOP	Theodore Parker (AR-315)	Summer	Artificial	Ship	10.19562914	7/29/2014	S3	T2	THEOP_S3_T2	THEOP_S3	0	0	0	0	0	0	0	0	0	0	0	0	0	0	0	0	0	0	0	0	0	0	0	0	1	0	0	Theodore Parker (AR-315)	3.1497	1	1	440	NA	NA	NC-DMF	134	1	1
56	THEOP	Theodore Parker (AR-315)	Summer	Artificial	Ship	10.19562914	7/29/2014	S3	T1	THEOP_S3_T1	THEOP_S3	0	0	0	0	0	0	0	0	0	0	0	0	0	0	0	0	0	0	0	0	0	0	0	0	0	0	0	Theodore Parker (AR-315)	3.1497	0	0	440	NA	NA	NC-DMF	134	1	0
57	THEOP	Theodore Parker (AR-315)	Summer	Artificial	Ship	10.19562914	7/8/2013	S1	T1	THEOP_S1_T1	THEOP_S1	0	0	1	0	0	0	0	4	2	0	0	0	0	0	0	0	0	0	0	0	0	0	0	0	7	0	0	Theodore Parker (AR-315)	3.1497	14	8	440	NA	NA	NC-DMF	134	1	8
58	TITAN	Titan (AR-345)	Fall	Artificial	Ship	16.59483131	10/2/2014	S4	T1	TITAN_S4_T1	TITAN_S4	0	0	1	0	0	0	0	1	0	0	0	0	0	0	0	0	0	0	1	6	0	0	30	0	14	0	0	Titan (AR-345)	4.51695	53	46	116	NA	NA	NC-DMF	35	0.26119403	12.01492537
59	TITAN	Titan (AR-345)	Fall	Artificial	Ship	16.59483131	10/2/2014	S4	T2	TITAN_S4_T2	TITAN_S4	0	0	3	0	0	0	0	0	0	4	0	0	0	0	0	0	0	0	0	6	0	0	50	0	63	0	0	Titan (AR-345)	4.51695	126	120	116	NA	NA	NC-DMF	35	0.26119403	31.34328358
60	TITAN	Titan (AR-345)	Fall	Artificial	Ship	16.59483131	10/21/2014	S5	T1	TITAN_S5_T1	TITAN_S5	0	0	0	0	0	0	0	7	0	30	0	0	0	0	0	0	0	0	0	0	0	0	0	0	5	0	0	Titan (AR-345)	4.51695	42	35	116	NA	NA	NC-DMF	35	0.26119403	9.141791045
61	TITAN	Titan (AR-345)	Fall	Artificial	Ship	16.59483131	10/21/2014	S5	T2	TITAN_S5_T2	TITAN_S5	0	0	0	0	0	0	0	25	0	0	0	0	0	0	0	0	0	0	0	7	0	0	0	0	3	0	0	Titan (AR-345)	4.51695	35	3	116	NA	NA	NC-DMF	35	0.26119403	0.78358209
62	TITAN	Titan (AR-345)	Fall	Artificial	Ship	16.59483131	10/28/2013	S2	T1	TITAN_S2_T1	TITAN_S2	0	0	62	0	0	0	0	5	0	0	0	0	0	0	0	0	0	0	0	0	0	0	0	0	5	0	0	Titan (AR-345)	4.51695	72	67	116	NA	NA	NC-DMF	35	0.26119403	17.5
63	TITAN	Titan (AR-345)	Fall	Artificial	Ship	16.59483131	10/28/2013	S2	T2	TITAN_S2_T2	TITAN_S2	0	0	0	0	0	0	0	2	0	2	0	0	1	0	0	0	0	0	0	0	0	0	0	0	0	0	0	Titan (AR-345)	4.51695	5	3	116	NA	NA	NC-DMF	35	0.26119403	0.78358209
64	TITAN	Titan (AR-345)	Spring	Artificial	Ship	16.59483131	5/19/2015	S6	T1	TITAN_S6_T1	TITAN_S6	0	0	0	0	0	0	0	8	0	2	0	0	0	0	0	0	0	0	0	0	0	0	0	0	0	0	0	Titan (AR-345)	4.51695	10	2	116	NA	NA	NC-DMF	35	0.26119403	0.52238806
65	TITAN	Titan (AR-345)	Spring	Artificial	Ship	16.59483131	5/19/2015	S6	T2	TITAN_S6_T2	TITAN_S6	0	0	0	0	0	0	0	20	0	3	0	0	0	0	0	0	0	0	0	0	0	0	0	0	0	0	0	Titan (AR-345)	4.51695	23	3	116	NA	NA	NC-DMF	35	0.26119403	0.78358209
66	TITAN	Titan (AR-345)	Summer	Artificial	Ship	16.59483131	6/2/2014	S3	T1	TITAN_S3_T1	TITAN_S3	0	0	0	0	0	0	0	0	0	0	0	100	0	0	0	0	0	0	0	0	0	0	0	0	0	0	0	Titan (AR-345)	4.51695	100	100	116	NA	NA	NC-DMF	35	0.26119403	26.11940299
67	TITAN	Titan (AR-345)	Summer	Artificial	Ship	16.59483131	6/2/2014	S3	T2	TITAN_S3_T2	TITAN_S3	0	0	0	1	0	0	0	3	0	5	0	150	0	0	0	0	0	0	0	0	0	0	0	0	0	0	0	Titan (AR-345)	4.51695	159	155	116	NA	NA	NC-DMF	35	0.26119403	40.48507463
68	TITAN	Titan (AR-345)	Summer	Artificial	Ship	16.59483131	7/18/2013	S1	T1	TITAN_S1_T1	TITAN_S1	0	0	0	0	0	0	0	0	0	0	0	0	0	0	0	0	0	0	0	0	0	0	0	0	0	0	0	Titan (AR-345)	4.51695	0	0	116	NA	NA	NC-DMF	35	0.26119403	0
69	TITAN	Titan (AR-345)	Summer	Artificial	Ship	16.59483131	7/18/2013	S1	T2	TITAN_S1_T2	TITAN_S1	0	0	0	0	0	0	0	0	0	10	0	0	0	0	0	0	0	0	0	1	0	0	0	0	0	0	0	Titan (AR-345)	4.51695	11	10	116	NA	NA	NC-DMF	35	0.26119403	2.611940299
