# Supplementary material for: Artificial habitats host elevated densities of large reef-associated predators
Source: PLoS One. 2020 Sep 2;15(9):e0237374. doi: 10.1371/journal.pone.0237374 (PMC7467309; doi:10.1371/journal.pone.0237374)
Supplement: S1 File — (ZIP) [file pone.0237374.s002.zip › Paxton et al_Large reef predators_Observational data/final_observational_data.csv]

	Site	Site_Name	Season	Reef_type	Typology	dep_mean_m	Date	Sample	Transect	species	count	Res	uniqTransect	uniqSample
1	10FAT	10 Fathom	Fall	Natural	Ledge	20.89122935	10/20/2014	S5	T2	Almaco Jack	0	Transient	10FAT_S5_T2	10FAT_S5
2	10FAT	10 Fathom	Fall	Natural	Ledge	20.89122935	10/20/2014	S5	T1	Almaco Jack	0	Transient	10FAT_S5_T1	10FAT_S5
3	10FAT	10 Fathom	Fall	Natural	Ledge	20.89122935	10/29/2013	S2	T2	Almaco Jack	0	Transient	10FAT_S2_T2	10FAT_S2
4	10FAT	10 Fathom	Fall	Natural	Ledge	20.89122935	10/29/2013	S2	T1	Almaco Jack	0	Transient	10FAT_S2_T1	10FAT_S2
5	10FAT	10 Fathom	Spring	Natural	Ledge	20.89122935	5/18/2015	S6	T1	Almaco Jack	0	Transient	10FAT_S6_T1	10FAT_S6
6	10FAT	10 Fathom	Spring	Natural	Ledge	20.89122935	5/18/2015	S6	T2	Almaco Jack	0	Transient	10FAT_S6_T2	10FAT_S6
7	10FAT	10 Fathom	Summer	Natural	Ledge	20.89122935	6/17/2014	S3	T1	Almaco Jack	0	Transient	10FAT_S3_T1	10FAT_S3
8	10FAT	10 Fathom	Summer	Natural	Ledge	20.89122935	8/20/2013	S1	T2	Almaco Jack	0	Transient	10FAT_S1_T2	10FAT_S1
9	10FAT	10 Fathom	Summer	Natural	Ledge	20.89122935	8/20/2013	S1	T1	Almaco Jack	2	Transient	10FAT_S1_T1	10FAT_S1
10	10FAT	10 Fathom	Summer	Natural	Ledge	20.89122935	8/22/2014	S4	T2	Almaco Jack	0	Transient	10FAT_S4_T2	10FAT_S4
11	10FAT	10 Fathom	Summer	Natural	Ledge	20.89122935	8/22/2014	S4	T1	Almaco Jack	0	Transient	10FAT_S4_T1	10FAT_S4
12	200LE	200 / 200 Ledge	Fall	Natural	Ledge	25.29443981	11/5/2014	S5	T2	Almaco Jack	0	Transient	200LE_S5_T2	200LE_S5
13	200LE	200 / 200 Ledge	Fall	Natural	Ledge	25.29443981	11/5/2014	S5	T1	Almaco Jack	0	Transient	200LE_S5_T1	200LE_S5
14	200LE	200 / 200 Ledge	Fall	Natural	Ledge	25.29443981	9/20/2013	S1	T2	Almaco Jack	0	Transient	200LE_S1_T2	200LE_S1
15	200LE	200 / 200 Ledge	Fall	Natural	Ledge	25.29443981	9/20/2013	S1	T1	Almaco Jack	0	Transient	200LE_S1_T1	200LE_S1
16	200LE	200 / 200 Ledge	Fall	Natural	Ledge	25.29443981	9/4/2014	S4	T2	Almaco Jack	0	Transient	200LE_S4_T2	200LE_S4
17	200LE	200 / 200 Ledge	Fall	Natural	Ledge	25.29443981	9/4/2014	S4	T1	Almaco Jack	0	Transient	200LE_S4_T1	200LE_S4
18	210RK	210 Rock	Fall	Natural	Pavement & rubble	30.15862839	10/10/2014	S4	T1	Almaco Jack	0	Transient	210RK_S4_T1	210RK_S4
19	210RK	210 Rock	Fall	Natural	Pavement & rubble	30.15862839	10/10/2014	S4	T2	Almaco Jack	0	Transient	210RK_S4_T2	210RK_S4
20	210RK	210 Rock	Summer	Natural	Pavement & rubble	30.15862839	6/16/2014	S3	T1	Almaco Jack	0	Transient	210RK_S3_T1	210RK_S3
21	210RK	210 Rock	Summer	Natural	Pavement & rubble	30.15862839	6/16/2014	S3	T2	Almaco Jack	0	Transient	210RK_S3_T2	210RK_S3
22	210RK	210 Rock	Fall	Natural	Pavement & rubble	30.15862839	9/4/2013	S1	T2	Almaco Jack	0	Transient	210RK_S1_T2	210RK_S1
23	210RK	210 Rock	Fall	Natural	Pavement & rubble	30.15862839	9/4/2013	S1	T1	Almaco Jack	0	Transient	210RK_S1_T1	210RK_S1
24	23MLE	23 Mile Ledge	Summer	Natural	Ledge	28.68252984	6/24/2014	S3	T1	Almaco Jack	0	Transient	23MLE_S3_T1	23MLE_S3
25	23MLE	23 Mile Ledge	Summer	Natural	Ledge	28.68252984	6/24/2014	S3	T2	Almaco Jack	0	Transient	23MLE_S3_T2	23MLE_S3
26	23MLE	23 Mile Ledge	Fall	Natural	Ledge	28.68252984	9/5/2014	S4	T1	Almaco Jack	0	Transient	23MLE_S4_T1	23MLE_S4
27	23MLE	23 Mile Ledge	Fall	Natural	Ledge	28.68252984	9/5/2014	S4	T2	Almaco Jack	5	Transient	23MLE_S4_T2	23MLE_S4
28	5MLED	5 Mile Ledge	Fall	Natural	Ledge	15.77278709	11/13/2014	S5	T2	Almaco Jack	0	Transient	5MLED_S5_T2	5MLED_S5
29	5MLED	5 Mile Ledge	Fall	Natural	Ledge	15.77278709	11/13/2014	S5	T1	Almaco Jack	0	Transient	5MLED_S5_T1	5MLED_S5
30	5MLED	5 Mile Ledge	Summer	Natural	Ledge	15.77278709	7/1/2014	S3	T2	Almaco Jack	0	Transient	5MLED_S3_T2	5MLED_S3
31	5MLED	5 Mile Ledge	Summer	Natural	Ledge	15.77278709	7/1/2014	S3	T1	Almaco Jack	0	Transient	5MLED_S3_T1	5MLED_S3
32	5MLED	5 Mile Ledge	Fall	Natural	Ledge	15.77278709	9/19/2013	S1	T1	Almaco Jack	0	Transient	5MLED_S1_T1	5MLED_S1
33	5MLED	5 Mile Ledge	Fall	Natural	Ledge	15.77278709	9/19/2013	S1	T2	Almaco Jack	0	Transient	5MLED_S1_T2	5MLED_S1
34	5MLED	5 Mile Ledge	Fall	Natural	Ledge	15.77278709	9/5/2014	S4	T1	Almaco Jack	0	Transient	5MLED_S4_T1	5MLED_S4
35	5MLED	5 Mile Ledge	Fall	Natural	Ledge	15.77278709	9/5/2014	S4	T2	Almaco Jack	0	Transient	5MLED_S4_T2	5MLED_S4
36	ALEXR	Alexander Ramsey	Fall	Artificial	Ship	11.97485879	11/13/2014	S5	T1	Almaco Jack	0	Transient	ALEXR_S5_T1	ALEXR_S5
37	ALEXR	Alexander Ramsey	Fall	Artificial	Ship	11.97485879	11/13/2014	S5	T2	Almaco Jack	0	Transient	ALEXR_S5_T2	ALEXR_S5
38	ALEXR	Alexander Ramsey	Summer	Artificial	Ship	11.97485879	7/1/2014	S3	T2	Almaco Jack	0	Transient	ALEXR_S3_T2	ALEXR_S3
39	ALEXR	Alexander Ramsey	Summer	Artificial	Ship	11.97485879	7/1/2014	S3	T1	Almaco Jack	0	Transient	ALEXR_S3_T1	ALEXR_S3
40	ALEXR	Alexander Ramsey	Fall	Artificial	Ship	11.97485879	9/19/2013	S1	T2	Almaco Jack	0	Transient	ALEXR_S1_T2	ALEXR_S1
41	ALEXR	Alexander Ramsey	Fall	Artificial	Ship	11.97485879	9/19/2013	S1	T1	Almaco Jack	0	Transient	ALEXR_S1_T1	ALEXR_S1
42	ALEXR	Alexander Ramsey	Fall	Artificial	Ship	11.97485879	9/5/2014	S4	T1	Almaco Jack	0	Transient	ALEXR_S4_T1	ALEXR_S4
43	ALEXR	Alexander Ramsey	Fall	Artificial	Ship	11.97485879	9/5/2014	S4	T2	Almaco Jack	0	Transient	ALEXR_S4_T2	ALEXR_S4
44	ATLBR	Atlantic Beach Bridge (AR-320)	Fall	Artificial	Concrete	15.21243517	10/20/2014	S5	T1	Almaco Jack	0	Transient	ATLBR_S5_T1	ATLBR_S5
45	ATLBR	Atlantic Beach Bridge (AR-320)	Fall	Artificial	Concrete	15.21243517	10/20/2014	S5	T2	Almaco Jack	0	Transient	ATLBR_S5_T2	ATLBR_S5
46	ATLBR	Atlantic Beach Bridge (AR-320)	Fall	Artificial	Concrete	15.21243517	10/31/2013	S2	T2	Almaco Jack	0	Transient	ATLBR_S2_T2	ATLBR_S2
47	ATLBR	Atlantic Beach Bridge (AR-320)	Fall	Artificial	Concrete	15.21243517	10/31/2013	S2	T1	Almaco Jack	0	Transient	ATLBR_S2_T1	ATLBR_S2
48	ATLBR	Atlantic Beach Bridge (AR-320)	Spring	Artificial	Concrete	15.21243517	5/19/2015	S6	T1	Almaco Jack	0	Transient	ATLBR_S6_T1	ATLBR_S6
49	ATLBR	Atlantic Beach Bridge (AR-320)	Spring	Artificial	Concrete	15.21243517	5/19/2015	S6	T2	Almaco Jack	0	Transient	ATLBR_S6_T2	ATLBR_S6
50	ATLBR	Atlantic Beach Bridge (AR-320)	Summer	Artificial	Concrete	15.21243517	7/29/2014	S3	T1	Almaco Jack	10	Transient	ATLBR_S3_T1	ATLBR_S3
51	ATLBR	Atlantic Beach Bridge (AR-320)	Summer	Artificial	Concrete	15.21243517	7/29/2014	S3	T2	Almaco Jack	0	Transient	ATLBR_S3_T2	ATLBR_S3
52	ATLBR	Atlantic Beach Bridge (AR-320)	Summer	Artificial	Concrete	15.21243517	7/8/2013	S1	T1	Almaco Jack	0	Transient	ATLBR_S1_T1	ATLBR_S1
53	ATLBR	Atlantic Beach Bridge (AR-320)	Summer	Artificial	Concrete	15.21243517	7/8/2013	S1	T2	Almaco Jack	0	Transient	ATLBR_S1_T2	ATLBR_S1
54	ATLBR	Atlantic Beach Bridge (AR-320)	Fall	Artificial	Concrete	15.21243517	9/29/2014	S4	T2	Almaco Jack	0	Transient	ATLBR_S4_T2	ATLBR_S4
55	ATLBR	Atlantic Beach Bridge (AR-320)	Fall	Artificial	Concrete	15.21243517	9/29/2014	S4	T1	Almaco Jack	0	Transient	ATLBR_S4_T1	ATLBR_S4
56	BARGR	Barge Rock	Fall	Natural	Ledge	16.0898233	10/20/2014	S5	T2	Almaco Jack	0	Transient	BARGR_S5_T2	BARGR_S5
57	BARGR	Barge Rock	Fall	Natural	Ledge	16.0898233	10/20/2014	S5	T1	Almaco Jack	0	Transient	BARGR_S5_T1	BARGR_S5
58	BARGR	Barge Rock	Summer	Natural	Ledge	16.0898233	7/30/2014	S3	T1	Almaco Jack	0	Transient	BARGR_S3_T1	BARGR_S3
59	BARGR	Barge Rock	Summer	Natural	Ledge	16.0898233	7/30/2014	S3	T2	Almaco Jack	0	Transient	BARGR_S3_T2	BARGR_S3
60	BARGR	Barge Rock	Summer	Natural	Ledge	16.0898233	8/19/2013	S1	T2	Almaco Jack	0	Transient	BARGR_S1_T2	BARGR_S1
61	BARGR	Barge Rock	Summer	Natural	Ledge	16.0898233	8/19/2013	S1	T1	Almaco Jack	0	Transient	BARGR_S1_T1	BARGR_S1
62	BARGR	Barge Rock	Fall	Natural	Ledge	16.0898233	9/29/2014	S4	T2	Almaco Jack	0	Transient	BARGR_S4_T2	BARGR_S4
63	BARGR	Barge Rock	Fall	Natural	Ledge	16.0898233	9/29/2014	S4	T1	Almaco Jack	0	Transient	BARGR_S4_T1	BARGR_S4
64	BMPKS	Unknown Wreck 1(Bumpkiss)	Winter	Artificial	Ship	29.00679774	12/4/2013	S1	T2	Almaco Jack	0	Transient	BMPKS_S1_T2	BMPKS_S1
65	BMPKS	Unknown Wreck 1(Bumpkiss)	Winter	Artificial	Ship	29.00679774	12/4/2013	S1	T1	Almaco Jack	50	Transient	BMPKS_S1_T1	BMPKS_S1
66	BMPKS	Unknown Wreck 1(Bumpkiss)	Summer	Artificial	Ship	29.00679774	6/25/2014	S3	T2	Almaco Jack	1	Transient	BMPKS_S3_T2	BMPKS_S3
67	BMPKS	Unknown Wreck 1(Bumpkiss)	Summer	Artificial	Ship	29.00679774	6/25/2014	S3	T1	Almaco Jack	0	Transient	BMPKS_S3_T1	BMPKS_S3
68	BMPKS	Unknown Wreck 1(Bumpkiss)	Fall	Artificial	Ship	29.00679774	9/11/2014	S4	T1	Almaco Jack	0	Transient	BMPKS_S4_T1	BMPKS_S4
69	BMPKS	Unknown Wreck 1(Bumpkiss)	Fall	Artificial	Ship	29.00679774	9/11/2014	S4	T2	Almaco Jack	1	Transient	BMPKS_S4_T2	BMPKS_S4
70	BUMPY	Bumpy Ledge	Winter	Natural	Pavement & rubble	29.27680608	12/13/2013	S1	T1	Almaco Jack	0	Transient	BUMPY_S1_T1	BUMPY_S1
71	BUMPY	Bumpy Ledge	Winter	Natural	Pavement & rubble	29.27680608	12/13/2013	S1	T2	Almaco Jack	0	Transient	BUMPY_S1_T2	BUMPY_S1
72	BUMPY	Bumpy Ledge	Winter	Natural	Pavement & rubble	29.27680608	12/15/2014	S5	T2	Almaco Jack	0	Transient	BUMPY_S5_T2	BUMPY_S5
73	BUMPY	Bumpy Ledge	Winter	Natural	Pavement & rubble	29.27680608	12/15/2014	S5	T1	Almaco Jack	1	Transient	BUMPY_S5_T1	BUMPY_S5
74	BUMPY	Bumpy Ledge	Summer	Natural	Pavement & rubble	29.27680608	6/25/2014	S3	T2	Almaco Jack	0	Transient	BUMPY_S3_T2	BUMPY_S3
75	BUMPY	Bumpy Ledge	Summer	Natural	Pavement & rubble	29.27680608	6/25/2014	S3	T1	Almaco Jack	0	Transient	BUMPY_S3_T1	BUMPY_S3
76	BUMPY	Bumpy Ledge	Fall	Natural	Pavement & rubble	29.27680608	9/11/2014	S4	T2	Almaco Jack	0	Transient	BUMPY_S4_T2	BUMPY_S4
77	BUMPY	Bumpy Ledge	Fall	Natural	Pavement & rubble	29.27680608	9/11/2014	S4	T1	Almaco Jack	0	Transient	BUMPY_S4_T1	BUMPY_S4
78	CASSI	Cassimir	Fall	Artificial	Ship	32.61545978	11/5/2014	S5	T1	Almaco Jack	0	Transient	CASSI_S5_T1	CASSI_S5
79	CASSI	Cassimir	Fall	Artificial	Ship	32.61545978	11/5/2014	S5	T2	Almaco Jack	2	Transient	CASSI_S5_T2	CASSI_S5
80	CASSI	Cassimir	Fall	Artificial	Ship	32.61545978	9/4/2014	S4	T2	Almaco Jack	0	Transient	CASSI_S4_T2	CASSI_S4
81	CASSI	Cassimir	Fall	Artificial	Ship	32.61545978	9/4/2014	S4	T1	Almaco Jack	0	Transient	CASSI_S4_T1	CASSI_S4
82	CITYH	City of Houston	Summer	Artificial	Ship	27.96115776	6/25/2014	S3	T2	Almaco Jack	0	Transient	CITYH_S3_T2	CITYH_S3
83	CITYH	City of Houston	Summer	Artificial	Ship	27.96115776	6/25/2014	S3	T1	Almaco Jack	3	Transient	CITYH_S3_T1	CITYH_S3
84	CITYH	City of Houston	Fall	Artificial	Ship	27.96115776	9/11/2014	S4	T1	Almaco Jack	1	Transient	CITYH_S4_T1	CITYH_S4
85	CITYH	City of Houston	Fall	Artificial	Ship	27.96115776	9/11/2014	S4	T2	Almaco Jack	0	Transient	CITYH_S4_T2	CITYH_S4
86	CITYH	City of Houston	Fall	Artificial	Ship	27.96115776	9/25/2013	S1	T1	Almaco Jack	0	Transient	CITYH_S1_T1	CITYH_S1
87	CITYH	City of Houston	Fall	Artificial	Ship	27.96115776	9/25/2013	S1	T2	Almaco Jack	0	Transient	CITYH_S1_T2	CITYH_S1
88	CSPAR	Spar (AR-305)	Fall	Artificial	Ship	28.33647361	10/10/2014	S4	T2	Almaco Jack	0	Transient	CSPAR_S4_T2	CSPAR_S4
89	CSPAR	Spar (AR-305)	Fall	Artificial	Ship	28.33647361	10/10/2014	S4	T1	Almaco Jack	5	Transient	CSPAR_S4_T1	CSPAR_S4
90	CSPAR	Spar (AR-305)	Summer	Artificial	Ship	28.33647361	6/16/2014	S3	T2	Almaco Jack	0	Transient	CSPAR_S3_T2	CSPAR_S3
91	CSPAR	Spar (AR-305)	Summer	Artificial	Ship	28.33647361	6/16/2014	S3	T1	Almaco Jack	0	Transient	CSPAR_S3_T1	CSPAR_S3
92	CSPAR	Spar (AR-305)	Summer	Artificial	Ship	28.33647361	8/30/2013	S1	T1	Almaco Jack	0	Transient	CSPAR_S1_T1	CSPAR_S1
93	CSPAR	Spar (AR-305)	Summer	Artificial	Ship	28.33647361	8/30/2013	S1	T2	Almaco Jack	0	Transient	CSPAR_S1_T2	CSPAR_S1
94	DALRK	Dallas Rocks	Fall	Natural	Pavement & rubble	16.52236778	11/5/2014	S5	T1	Almaco Jack	0	Transient	DALRK_S5_T1	DALRK_S5
95	DALRK	Dallas Rocks	Fall	Natural	Pavement & rubble	16.52236778	11/5/2014	S5	T2	Almaco Jack	0	Transient	DALRK_S5_T2	DALRK_S5
96	DALRK	Dallas Rocks	Summer	Natural	Pavement & rubble	16.52236778	7/1/2014	S3	T2	Almaco Jack	0	Transient	DALRK_S3_T2	DALRK_S3
97	DALRK	Dallas Rocks	Summer	Natural	Pavement & rubble	16.52236778	7/1/2014	S3	T1	Almaco Jack	0	Transient	DALRK_S3_T1	DALRK_S3
98	DALRK	Dallas Rocks	Fall	Natural	Pavement & rubble	16.52236778	9/20/2013	S1	T2	Almaco Jack	0	Transient	DALRK_S1_T2	DALRK_S1
99	DALRK	Dallas Rocks	Fall	Natural	Pavement & rubble	16.52236778	9/20/2013	S1	T1	Almaco Jack	0	Transient	DALRK_S1_T1	DALRK_S1
100	DALRK	Dallas Rocks	Fall	Natural	Pavement & rubble	16.52236778	9/4/2014	S4	T1	Almaco Jack	0	Transient	DALRK_S4_T1	DALRK_S4
101	DALRK	Dallas Rocks	Fall	Natural	Pavement & rubble	16.52236778	9/4/2014	S4	T2	Almaco Jack	0	Transient	DALRK_S4_T2	DALRK_S4
102	HAMRH	Hammerhead Ledge	Winter	Natural	Pavement & rubble	25.43556682	12/13/2013	S1	T1	Almaco Jack	0	Transient	HAMRH_S1_T1	HAMRH_S1
103	HAMRH	Hammerhead Ledge	Winter	Natural	Pavement & rubble	25.43556682	12/13/2013	S1	T2	Almaco Jack	0	Transient	HAMRH_S1_T2	HAMRH_S1
104	HAMRH	Hammerhead Ledge	Winter	Natural	Pavement & rubble	25.43556682	12/19/2014	S5	T2	Almaco Jack	0	Transient	HAMRH_S5_T2	HAMRH_S5
105	HAMRH	Hammerhead Ledge	Winter	Natural	Pavement & rubble	25.43556682	12/19/2014	S5	T1	Almaco Jack	0	Transient	HAMRH_S5_T1	HAMRH_S5
106	HAMRH	Hammerhead Ledge	Summer	Natural	Pavement & rubble	25.43556682	6/30/2014	S3	T2	Almaco Jack	0	Transient	HAMRH_S3_T2	HAMRH_S3
107	HAMRH	Hammerhead Ledge	Summer	Natural	Pavement & rubble	25.43556682	6/30/2014	S3	T1	Almaco Jack	0	Transient	HAMRH_S3_T1	HAMRH_S3
108	HAMRH	Hammerhead Ledge	Fall	Natural	Pavement & rubble	25.43556682	9/11/2014	S4	T2	Almaco Jack	0	Transient	HAMRH_S4_T2	HAMRH_S4
109	HAMRH	Hammerhead Ledge	Fall	Natural	Pavement & rubble	25.43556682	9/11/2014	S4	T1	Almaco Jack	0	Transient	HAMRH_S4_T1	HAMRH_S4
110	INDRA	USS Indra (AR-342)	Spring	Artificial	Ship	14.97184104	5/18/2015	S6	T1	Almaco Jack	0	Transient	INDRA_S6_T1	INDRA_S6
111	INDRA	USS Indra (AR-342)	Spring	Artificial	Ship	14.97184104	5/18/2015	S6	T2	Almaco Jack	0	Transient	INDRA_S6_T2	INDRA_S6
112	INDRA	USS Indra (AR-342)	Summer	Artificial	Ship	14.97184104	6/9/2014	S3	T2	Almaco Jack	0	Transient	INDRA_S3_T2	INDRA_S3
113	INDRA	USS Indra (AR-342)	Summer	Artificial	Ship	14.97184104	6/9/2014	S3	T1	Almaco Jack	0	Transient	INDRA_S3_T1	INDRA_S3
114	INDRA	USS Indra (AR-342)	Summer	Artificial	Ship	14.97184104	8/21/2014	S4	T2	Almaco Jack	0	Transient	INDRA_S4_T2	INDRA_S4
115	INDRA	USS Indra (AR-342)	Summer	Artificial	Ship	14.97184104	8/21/2014	S4	T1	Almaco Jack	0	Transient	INDRA_S4_T1	INDRA_S4
116	JGILL	Gill	Fall	Artificial	Ship	25.07598079	11/13/2014	S5	T1	Almaco Jack	0	Transient	JGILL_S5_T1	JGILL_S5
117	JGILL	Gill	Fall	Artificial	Ship	25.07598079	11/13/2014	S5	T2	Almaco Jack	0	Transient	JGILL_S5_T2	JGILL_S5
118	JGILL	Gill	Summer	Artificial	Ship	25.07598079	6/24/2014	S3	T2	Almaco Jack	1	Transient	JGILL_S3_T2	JGILL_S3
119	JGILL	Gill	Summer	Artificial	Ship	25.07598079	6/24/2014	S3	T1	Almaco Jack	0	Transient	JGILL_S3_T1	JGILL_S3
120	JGILL	Gill	Summer	Artificial	Ship	25.07598079	8/7/2014	S4	T1	Almaco Jack	0	Transient	JGILL_S4_T1	JGILL_S4
121	JGILL	Gill	Summer	Artificial	Ship	25.07598079	8/7/2014	S4	T2	Almaco Jack	0	Transient	JGILL_S4_T2	JGILL_S4
122	JGILL	Gill	Fall	Artificial	Ship	25.07598079	9/24/2013	S1	T1	Almaco Jack	0	Transient	JGILL_S1_T1	JGILL_S1
123	JGILL	Gill	Fall	Artificial	Ship	25.07598079	9/24/2013	S1	T2	Almaco Jack	0	Transient	JGILL_S1_T2	JGILL_S1
124	KEYPO	Keypost Rock	Fall	Natural	Ledge	15.01684745	10/2/2014	S4	T2	Almaco Jack	0	Transient	KEYPO_S4_T2	KEYPO_S4
125	KEYPO	Keypost Rock	Fall	Natural	Ledge	15.01684745	10/2/2014	S4	T1	Almaco Jack	0	Transient	KEYPO_S4_T1	KEYPO_S4
126	KEYPO	Keypost Rock	Fall	Natural	Ledge	15.01684745	10/24/2014	S5	T1	Almaco Jack	0	Transient	KEYPO_S5_T1	KEYPO_S5
127	KEYPO	Keypost Rock	Fall	Natural	Ledge	15.01684745	10/24/2014	S5	T2	Almaco Jack	0	Transient	KEYPO_S5_T2	KEYPO_S5
128	KEYPO	Keypost Rock	Summer	Natural	Ledge	15.01684745	7/29/2014	S3	T2	Almaco Jack	0	Transient	KEYPO_S3_T2	KEYPO_S3
129	KEYPO	Keypost Rock	Summer	Natural	Ledge	15.01684745	7/29/2014	S3	T1	Almaco Jack	0	Transient	KEYPO_S3_T1	KEYPO_S3
130	KEYPO	Keypost Rock	Fall	Natural	Ledge	15.01684745	9/6/2013	S1	T2	Almaco Jack	0	Transient	KEYPO_S1_T2	KEYPO_S1
131	KEYPO	Keypost Rock	Fall	Natural	Ledge	15.01684745	9/6/2013	S1	T1	Almaco Jack	0	Transient	KEYPO_S1_T1	KEYPO_S1
132	KNUCB	Southwest of Knuckle Buoy	Fall	Natural	Pavement & rubble	14.31094027	10/20/2014	S5	T2	Almaco Jack	0	Transient	KNUCB_S5_T2	KNUCB_S5
133	KNUCB	Southwest of Knuckle Buoy	Fall	Natural	Pavement & rubble	14.31094027	10/20/2014	S5	T1	Almaco Jack	0	Transient	KNUCB_S5_T1	KNUCB_S5
134	KNUCB	Southwest of Knuckle Buoy	Fall	Natural	Pavement & rubble	14.31094027	10/28/2013	S2	T2	Almaco Jack	0	Transient	KNUCB_S2_T2	KNUCB_S2
135	KNUCB	Southwest of Knuckle Buoy	Fall	Natural	Pavement & rubble	14.31094027	10/28/2013	S2	T1	Almaco Jack	0	Transient	KNUCB_S2_T1	KNUCB_S2
136	KNUCB	Southwest of Knuckle Buoy	Spring	Natural	Pavement & rubble	14.31094027	5/18/2015	S6	T1	Almaco Jack	0	Transient	KNUCB_S6_T1	KNUCB_S6
137	KNUCB	Southwest of Knuckle Buoy	Spring	Natural	Pavement & rubble	14.31094027	5/18/2015	S6	T2	Almaco Jack	0	Transient	KNUCB_S6_T2	KNUCB_S6
138	KNUCB	Southwest of Knuckle Buoy	Summer	Natural	Pavement & rubble	14.31094027	8/20/2013	S1	T1	Almaco Jack	0	Transient	KNUCB_S1_T1	KNUCB_S1
139	KNUCB	Southwest of Knuckle Buoy	Summer	Natural	Pavement & rubble	14.31094027	8/22/2014	S4	T2	Almaco Jack	0	Transient	KNUCB_S4_T2	KNUCB_S4
140	KNUCB	Southwest of Knuckle Buoy	Summer	Natural	Pavement & rubble	14.31094027	8/22/2014	S4	T1	Almaco Jack	0	Transient	KNUCB_S4_T1	KNUCB_S4
141	LIGHT	Lightning Bolt Ledge	Winter	Natural	Pavement & rubble	28.52773181	12/13/2013	S1	T2	Almaco Jack	0	Transient	LIGHT_S1_T2	LIGHT_S1
142	LIGHT	Lightning Bolt Ledge	Winter	Natural	Pavement & rubble	28.52773181	12/13/2013	S1	T1	Almaco Jack	0	Transient	LIGHT_S1_T1	LIGHT_S1
143	LIGHT	Lightning Bolt Ledge	Winter	Natural	Pavement & rubble	28.52773181	12/19/2014	S5	T1	Almaco Jack	0	Transient	LIGHT_S5_T1	LIGHT_S5
144	LIGHT	Lightning Bolt Ledge	Winter	Natural	Pavement & rubble	28.52773181	12/19/2014	S5	T2	Almaco Jack	0	Transient	LIGHT_S5_T2	LIGHT_S5
145	LIGHT	Lightning Bolt Ledge	Summer	Natural	Pavement & rubble	28.52773181	6/25/2014	S3	T1	Almaco Jack	0	Transient	LIGHT_S3_T1	LIGHT_S3
146	LIGHT	Lightning Bolt Ledge	Summer	Natural	Pavement & rubble	28.52773181	6/25/2014	S3	T2	Almaco Jack	0	Transient	LIGHT_S3_T2	LIGHT_S3
147	LIGHT	Lightning Bolt Ledge	Fall	Natural	Pavement & rubble	28.52773181	9/11/2014	S4	T1	Almaco Jack	0	Transient	LIGHT_S4_T1	LIGHT_S4
148	LIGHT	Lightning Bolt Ledge	Fall	Natural	Pavement & rubble	28.52773181	9/11/2014	S4	T2	Almaco Jack	1	Transient	LIGHT_S4_T2	LIGHT_S4
149	NWREF	Northwest reef	Fall	Natural	Ledge	20.9400709	10/10/2014	S4	T2	Almaco Jack	0	Transient	NWREF_S4_T2	NWREF_S4
150	NWREF	Northwest reef	Fall	Natural	Ledge	20.9400709	10/10/2014	S4	T1	Almaco Jack	0	Transient	NWREF_S4_T1	NWREF_S4
151	NWREF	Northwest reef	Fall	Natural	Ledge	20.9400709	10/20/2014	S5	T1	Almaco Jack	0	Transient	NWREF_S5_T1	NWREF_S5
152	NWREF	Northwest reef	Spring	Natural	Ledge	20.9400709	5/18/2015	S6	T1	Almaco Jack	0	Transient	NWREF_S6_T1	NWREF_S6
153	NWREF	Northwest reef	Spring	Natural	Ledge	20.9400709	5/18/2015	S6	T2	Almaco Jack	0	Transient	NWREF_S6_T2	NWREF_S6
154	NWREF	Northwest reef	Summer	Natural	Ledge	20.9400709	6/17/2014	S3	T1	Almaco Jack	0	Transient	NWREF_S3_T1	NWREF_S3
155	NWREF	Northwest reef	Summer	Natural	Ledge	20.9400709	6/17/2014	S3	T2	Almaco Jack	0	Transient	NWREF_S3_T2	NWREF_S3
156	NWREF	Northwest reef	Summer	Natural	Ledge	20.9400709	8/12/2013	S1	T1	Almaco Jack	0	Transient	NWREF_S1_T1	NWREF_S1
157	NWREF	Northwest reef	Summer	Natural	Ledge	20.9400709	8/19/2013	S1	T2	Almaco Jack	0	Transient	NWREF_S1_T2	NWREF_S1
158	OILYR	Yard Oiler FS-26 (AR-300)	Summer	Artificial	Ship	26.42223747	6/17/2014	S3	T1	Almaco Jack	0	Transient	OILYR_S3_T1	OILYR_S3
159	OILYR	Yard Oiler FS-26 (AR-300)	Summer	Artificial	Ship	26.42223747	6/17/2014	S3	T2	Almaco Jack	0	Transient	OILYR_S3_T2	OILYR_S3
160	PIP06	Concrete Pipes, 2006 (AR-345)	Fall	Artificial	Concrete	18.69011114	10/2/2014	S4	T1	Almaco Jack	0	Transient	PIP06_S4_T1	PIP06_S4
161	PIP06	Concrete Pipes, 2006 (AR-345)	Fall	Artificial	Concrete	18.69011114	10/2/2014	S4	T2	Almaco Jack	0	Transient	PIP06_S4_T2	PIP06_S4
162	PIP06	Concrete Pipes, 2006 (AR-345)	Fall	Artificial	Concrete	18.69011114	10/21/2014	S5	T2	Almaco Jack	0	Transient	PIP06_S5_T2	PIP06_S5
163	PIP06	Concrete Pipes, 2006 (AR-345)	Fall	Artificial	Concrete	18.69011114	10/21/2014	S5	T1	Almaco Jack	0	Transient	PIP06_S5_T1	PIP06_S5
164	PIP06	Concrete Pipes, 2006 (AR-345)	Fall	Artificial	Concrete	18.69011114	10/28/2013	S2	T1	Almaco Jack	0	Transient	PIP06_S2_T1	PIP06_S2
165	PIP06	Concrete Pipes, 2006 (AR-345)	Fall	Artificial	Concrete	18.69011114	10/28/2013	S2	T2	Almaco Jack	0	Transient	PIP06_S2_T2	PIP06_S2
166	PIP06	Concrete Pipes, 2006 (AR-345)	Spring	Artificial	Concrete	18.69011114	5/19/2015	S6	T2	Almaco Jack	0	Transient	PIP06_S6_T2	PIP06_S6
167	PIP06	Concrete Pipes, 2006 (AR-345)	Spring	Artificial	Concrete	18.69011114	5/19/2015	S6	T1	Almaco Jack	0	Transient	PIP06_S6_T1	PIP06_S6
168	PIP06	Concrete Pipes, 2006 (AR-345)	Summer	Artificial	Concrete	18.69011114	6/2/2014	S3	T2	Almaco Jack	0	Transient	PIP06_S3_T2	PIP06_S3
169	PIP06	Concrete Pipes, 2006 (AR-345)	Summer	Artificial	Concrete	18.69011114	6/2/2014	S3	T1	Almaco Jack	0	Transient	PIP06_S3_T1	PIP06_S3
170	PIP06	Concrete Pipes, 2006 (AR-345)	Summer	Artificial	Concrete	18.69011114	7/18/2013	S1	T1	Almaco Jack	0	Transient	PIP06_S1_T1	PIP06_S1
171	PIP06	Concrete Pipes, 2006 (AR-345)	Summer	Artificial	Concrete	18.69011114	7/18/2013	S1	T2	Almaco Jack	0	Transient	PIP06_S1_T2	PIP06_S1
172	PIP07	Concrete Pipes, 2007 (AR-342)	Fall	Artificial	Concrete	16.11035499	10/21/2014	S5	T2	Almaco Jack	0	Transient	PIP07_S5_T2	PIP07_S5
173	PIP07	Concrete Pipes, 2007 (AR-342)	Fall	Artificial	Concrete	16.11035499	10/21/2014	S5	T1	Almaco Jack	0	Transient	PIP07_S5_T1	PIP07_S5
174	PIP07	Concrete Pipes, 2007 (AR-342)	Spring	Artificial	Concrete	16.11035499	5/19/2015	S6	T2	Almaco Jack	0	Transient	PIP07_S6_T2	PIP07_S6
175	PIP07	Concrete Pipes, 2007 (AR-342)	Spring	Artificial	Concrete	16.11035499	5/19/2015	S6	T1	Almaco Jack	0	Transient	PIP07_S6_T1	PIP07_S6
176	PIP07	Concrete Pipes, 2007 (AR-342)	Summer	Artificial	Concrete	16.11035499	6/3/2014	S3	T2	Almaco Jack	0	Transient	PIP07_S3_T2	PIP07_S3
177	PIP07	Concrete Pipes, 2007 (AR-342)	Summer	Artificial	Concrete	16.11035499	6/3/2014	S3	T1	Almaco Jack	0	Transient	PIP07_S3_T1	PIP07_S3
178	PIP07	Concrete Pipes, 2007 (AR-342)	Summer	Artificial	Concrete	16.11035499	8/20/2014	S4	T1	Almaco Jack	0	Transient	PIP07_S4_T1	PIP07_S4
179	PIP07	Concrete Pipes, 2007 (AR-342)	Summer	Artificial	Concrete	16.11035499	8/20/2014	S4	T2	Almaco Jack	0	Transient	PIP07_S4_T2	PIP07_S4
180	PIP07	Concrete Pipes, 2007 (AR-342)	Fall	Artificial	Concrete	16.11035499	9/6/2013	S1	T2	Almaco Jack	0	Transient	PIP07_S1_T2	PIP07_S1
181	PIP07	Concrete Pipes, 2007 (AR-342)	Fall	Artificial	Concrete	16.11035499	9/6/2013	S1	T1	Almaco Jack	0	Transient	PIP07_S1_T1	PIP07_S1
182	RARIT	Raritan East	Winter	Artificial	Ship	21.47696619	12/18/2014	S5	T1	Almaco Jack	0	Transient	RARIT_S5_T1	RARIT_S5
183	RARIT	Raritan East	Winter	Artificial	Ship	21.47696619	12/18/2014	S5	T2	Almaco Jack	0	Transient	RARIT_S5_T2	RARIT_S5
184	RARIT	Raritan East	Summer	Artificial	Ship	21.47696619	6/25/2014	S3	T1	Almaco Jack	10	Transient	RARIT_S3_T1	RARIT_S3
185	RARIT	Raritan East	Summer	Artificial	Ship	21.47696619	6/30/2014	S3	T2	Almaco Jack	0	Transient	RARIT_S3_T2	RARIT_S3
186	RARIT	Raritan East	Fall	Artificial	Ship	21.47696619	9/11/2014	S4	T1	Almaco Jack	0	Transient	RARIT_S4_T1	RARIT_S4
187	RARIT	Raritan East	Fall	Artificial	Ship	21.47696619	9/11/2014	S4	T2	Almaco Jack	0	Transient	RARIT_S4_T2	RARIT_S4
188	RARIT	Raritan East	Fall	Artificial	Ship	21.47696619	9/25/2013	S1	T2	Almaco Jack	0	Transient	RARIT_S1_T2	RARIT_S1
189	RARIT	Raritan East	Fall	Artificial	Ship	21.47696619	9/25/2013	S1	T1	Almaco Jack	0	Transient	RARIT_S1_T1	RARIT_S1
190	STATR	Station Rock	Fall	Natural	Pavement & rubble	15.63813422	10/21/2014	S5	T1	Almaco Jack	0	Transient	STATR_S5_T1	STATR_S5
191	STATR	Station Rock	Fall	Natural	Pavement & rubble	15.63813422	10/21/2014	S5	T2	Almaco Jack	0	Transient	STATR_S5_T2	STATR_S5
192	STATR	Station Rock	Fall	Natural	Pavement & rubble	15.63813422	10/30/2013	S2	T1	Almaco Jack	0	Transient	STATR_S2_T1	STATR_S2
193	STATR	Station Rock	Fall	Natural	Pavement & rubble	15.63813422	10/30/2013	S2	T2	Almaco Jack	0	Transient	STATR_S2_T2	STATR_S2
194	STATR	Station Rock	Spring	Natural	Pavement & rubble	15.63813422	5/19/2015	S6	T1	Almaco Jack	0	Transient	STATR_S6_T1	STATR_S6
195	STATR	Station Rock	Spring	Natural	Pavement & rubble	15.63813422	5/19/2015	S6	T2	Almaco Jack	0	Transient	STATR_S6_T2	STATR_S6
196	STATR	Station Rock	Summer	Natural	Pavement & rubble	15.63813422	6/2/2014	S3	T2	Almaco Jack	0	Transient	STATR_S3_T2	STATR_S3
197	STATR	Station Rock	Summer	Natural	Pavement & rubble	15.63813422	6/2/2014	S3	T1	Almaco Jack	0	Transient	STATR_S3_T1	STATR_S3
198	STATR	Station Rock	Summer	Natural	Pavement & rubble	15.63813422	8/20/2014	S4	T2	Almaco Jack	0	Transient	STATR_S4_T2	STATR_S4
199	STATR	Station Rock	Summer	Natural	Pavement & rubble	15.63813422	8/20/2014	S4	T1	Almaco Jack	0	Transient	STATR_S4_T1	STATR_S4
200	STATR	Station Rock	Fall	Natural	Pavement & rubble	15.63813422	9/6/2013	S1	T1	Almaco Jack	0	Transient	STATR_S1_T1	STATR_S1
201	STATR	Station Rock	Fall	Natural	Pavement & rubble	15.63813422	9/6/2013	S1	T2	Almaco Jack	0	Transient	STATR_S1_T2	STATR_S1
202	THEOP	Theodore Parker (AR-315)	Fall	Artificial	Ship	10.19562914	10/2/2014	S4	T2	Almaco Jack	0	Transient	THEOP_S4_T2	THEOP_S4
203	THEOP	Theodore Parker (AR-315)	Fall	Artificial	Ship	10.19562914	10/2/2014	S4	T1	Almaco Jack	0	Transient	THEOP_S4_T1	THEOP_S4
204	THEOP	Theodore Parker (AR-315)	Fall	Artificial	Ship	10.19562914	10/20/2014	S5	T1	Almaco Jack	0	Transient	THEOP_S5_T1	THEOP_S5
205	THEOP	Theodore Parker (AR-315)	Fall	Artificial	Ship	10.19562914	10/20/2014	S5	T2	Almaco Jack	0	Transient	THEOP_S5_T2	THEOP_S5
206	THEOP	Theodore Parker (AR-315)	Fall	Artificial	Ship	10.19562914	10/29/2013	S2	T2	Almaco Jack	0	Transient	THEOP_S2_T2	THEOP_S2
207	THEOP	Theodore Parker (AR-315)	Fall	Artificial	Ship	10.19562914	10/29/2013	S2	T1	Almaco Jack	0	Transient	THEOP_S2_T1	THEOP_S2
208	THEOP	Theodore Parker (AR-315)	Summer	Artificial	Ship	10.19562914	7/29/2014	S3	T2	Almaco Jack	0	Transient	THEOP_S3_T2	THEOP_S3
209	THEOP	Theodore Parker (AR-315)	Summer	Artificial	Ship	10.19562914	7/29/2014	S3	T1	Almaco Jack	0	Transient	THEOP_S3_T1	THEOP_S3
210	THEOP	Theodore Parker (AR-315)	Summer	Artificial	Ship	10.19562914	7/8/2013	S1	T1	Almaco Jack	0	Transient	THEOP_S1_T1	THEOP_S1
211	THUMB	Thumb Ledge	Summer	Natural	Pavement & rubble	26.5460485	6/25/2014	S3	T1	Almaco Jack	0	Transient	THUMB_S3_T1	THUMB_S3
212	THUMB	Thumb Ledge	Summer	Natural	Pavement & rubble	26.5460485	6/30/2014	S3	T2	Almaco Jack	0	Transient	THUMB_S3_T2	THUMB_S3
213	THUMB	Thumb Ledge	Fall	Natural	Pavement & rubble	26.5460485	9/11/2014	S4	T1	Almaco Jack	0	Transient	THUMB_S4_T1	THUMB_S4
214	THUMB	Thumb Ledge	Fall	Natural	Pavement & rubble	26.5460485	9/11/2014	S4	T2	Almaco Jack	0	Transient	THUMB_S4_T2	THUMB_S4
215	THUMB	Thumb Ledge	Fall	Natural	Pavement & rubble	26.5460485	9/25/2013	S1	T1	Almaco Jack	0	Transient	THUMB_S1_T1	THUMB_S1
216	THUMB	Thumb Ledge	Fall	Natural	Pavement & rubble	26.5460485	9/25/2013	S1	T2	Almaco Jack	0	Transient	THUMB_S1_T2	THUMB_S1
217	TITAN	Titan (AR-345)	Fall	Artificial	Ship	16.59483131	10/2/2014	S4	T1	Almaco Jack	0	Transient	TITAN_S4_T1	TITAN_S4
218	TITAN	Titan (AR-345)	Fall	Artificial	Ship	16.59483131	10/2/2014	S4	T2	Almaco Jack	0	Transient	TITAN_S4_T2	TITAN_S4
219	TITAN	Titan (AR-345)	Fall	Artificial	Ship	16.59483131	10/21/2014	S5	T1	Almaco Jack	0	Transient	TITAN_S5_T1	TITAN_S5
220	TITAN	Titan (AR-345)	Fall	Artificial	Ship	16.59483131	10/21/2014	S5	T2	Almaco Jack	0	Transient	TITAN_S5_T2	TITAN_S5
221	TITAN	Titan (AR-345)	Fall	Artificial	Ship	16.59483131	10/28/2013	S2	T1	Almaco Jack	0	Transient	TITAN_S2_T1	TITAN_S2
222	TITAN	Titan (AR-345)	Fall	Artificial	Ship	16.59483131	10/28/2013	S2	T2	Almaco Jack	0	Transient	TITAN_S2_T2	TITAN_S2
223	TITAN	Titan (AR-345)	Spring	Artificial	Ship	16.59483131	5/19/2015	S6	T1	Almaco Jack	0	Transient	TITAN_S6_T1	TITAN_S6
224	TITAN	Titan (AR-345)	Spring	Artificial	Ship	16.59483131	5/19/2015	S6	T2	Almaco Jack	0	Transient	TITAN_S6_T2	TITAN_S6
225	TITAN	Titan (AR-345)	Summer	Artificial	Ship	16.59483131	6/2/2014	S3	T1	Almaco Jack	0	Transient	TITAN_S3_T1	TITAN_S3
226	TITAN	Titan (AR-345)	Summer	Artificial	Ship	16.59483131	6/2/2014	S3	T2	Almaco Jack	0	Transient	TITAN_S3_T2	TITAN_S3
227	TITAN	Titan (AR-345)	Summer	Artificial	Ship	16.59483131	7/18/2013	S1	T1	Almaco Jack	0	Transient	TITAN_S1_T1	TITAN_S1
228	TITAN	Titan (AR-345)	Summer	Artificial	Ship	16.59483131	7/18/2013	S1	T2	Almaco Jack	0	Transient	TITAN_S1_T2	TITAN_S1
229	WESTR	West Rock	Fall	Natural	Pavement & rubble	24.89868925	10/10/2014	S4	T1	Almaco Jack	0	Transient	WESTR_S4_T1	WESTR_S4
230	WESTR	West Rock	Fall	Natural	Pavement & rubble	24.89868925	10/10/2014	S4	T2	Almaco Jack	2	Transient	WESTR_S4_T2	WESTR_S4
231	WESTR	West Rock	Spring	Natural	Pavement & rubble	24.89868925	5/27/2015	S6	T1	Almaco Jack	0	Transient	WESTR_S6_T1	WESTR_S6
232	WESTR	West Rock	Spring	Natural	Pavement & rubble	24.89868925	5/27/2015	S6	T2	Almaco Jack	2	Transient	WESTR_S6_T2	WESTR_S6
233	WESTR	West Rock	Summer	Natural	Pavement & rubble	24.89868925	6/16/2014	S3	T1	Almaco Jack	0	Transient	WESTR_S3_T1	WESTR_S3
234	WESTR	West Rock	Summer	Natural	Pavement & rubble	24.89868925	6/16/2014	S3	T2	Almaco Jack	0	Transient	WESTR_S3_T2	WESTR_S3
235	WESTR	West Rock	Fall	Natural	Pavement & rubble	24.89868925	9/4/2013	S1	T1	Almaco Jack	0	Transient	WESTR_S1_T1	WESTR_S1
236	WESTR	West Rock	Fall	Natural	Pavement & rubble	24.89868925	9/4/2013	S1	T2	Almaco Jack	0	Transient	WESTR_S1_T2	WESTR_S1
237	10FAT	10 Fathom	Fall	Natural	Ledge	20.89122935	10/20/2014	S5	T2	Barndoor Skate	0	Resident	10FAT_S5_T2	10FAT_S5
238	10FAT	10 Fathom	Fall	Natural	Ledge	20.89122935	10/20/2014	S5	T1	Barndoor Skate	0	Resident	10FAT_S5_T1	10FAT_S5
239	10FAT	10 Fathom	Fall	Natural	Ledge	20.89122935	10/29/2013	S2	T2	Barndoor Skate	0	Resident	10FAT_S2_T2	10FAT_S2
240	10FAT	10 Fathom	Fall	Natural	Ledge	20.89122935	10/29/2013	S2	T1	Barndoor Skate	0	Resident	10FAT_S2_T1	10FAT_S2
241	10FAT	10 Fathom	Spring	Natural	Ledge	20.89122935	5/18/2015	S6	T1	Barndoor Skate	0	Resident	10FAT_S6_T1	10FAT_S6
242	10FAT	10 Fathom	Spring	Natural	Ledge	20.89122935	5/18/2015	S6	T2	Barndoor Skate	0	Resident	10FAT_S6_T2	10FAT_S6
243	10FAT	10 Fathom	Summer	Natural	Ledge	20.89122935	6/17/2014	S3	T1	Barndoor Skate	0	Resident	10FAT_S3_T1	10FAT_S3
244	10FAT	10 Fathom	Summer	Natural	Ledge	20.89122935	8/20/2013	S1	T2	Barndoor Skate	0	Resident	10FAT_S1_T2	10FAT_S1
245	10FAT	10 Fathom	Summer	Natural	Ledge	20.89122935	8/20/2013	S1	T1	Barndoor Skate	0	Resident	10FAT_S1_T1	10FAT_S1
246	10FAT	10 Fathom	Summer	Natural	Ledge	20.89122935	8/22/2014	S4	T2	Barndoor Skate	0	Resident	10FAT_S4_T2	10FAT_S4
247	10FAT	10 Fathom	Summer	Natural	Ledge	20.89122935	8/22/2014	S4	T1	Barndoor Skate	0	Resident	10FAT_S4_T1	10FAT_S4
248	200LE	200 / 200 Ledge	Fall	Natural	Ledge	25.29443981	11/5/2014	S5	T2	Barndoor Skate	0	Resident	200LE_S5_T2	200LE_S5
249	200LE	200 / 200 Ledge	Fall	Natural	Ledge	25.29443981	11/5/2014	S5	T1	Barndoor Skate	0	Resident	200LE_S5_T1	200LE_S5
250	200LE	200 / 200 Ledge	Fall	Natural	Ledge	25.29443981	9/20/2013	S1	T2	Barndoor Skate	0	Resident	200LE_S1_T2	200LE_S1
251	200LE	200 / 200 Ledge	Fall	Natural	Ledge	25.29443981	9/20/2013	S1	T1	Barndoor Skate	0	Resident	200LE_S1_T1	200LE_S1
252	200LE	200 / 200 Ledge	Fall	Natural	Ledge	25.29443981	9/4/2014	S4	T2	Barndoor Skate	0	Resident	200LE_S4_T2	200LE_S4
253	200LE	200 / 200 Ledge	Fall	Natural	Ledge	25.29443981	9/4/2014	S4	T1	Barndoor Skate	0	Resident	200LE_S4_T1	200LE_S4
254	210RK	210 Rock	Fall	Natural	Pavement & rubble	30.15862839	10/10/2014	S4	T1	Barndoor Skate	0	Resident	210RK_S4_T1	210RK_S4
255	210RK	210 Rock	Fall	Natural	Pavement & rubble	30.15862839	10/10/2014	S4	T2	Barndoor Skate	0	Resident	210RK_S4_T2	210RK_S4
256	210RK	210 Rock	Summer	Natural	Pavement & rubble	30.15862839	6/16/2014	S3	T1	Barndoor Skate	0	Resident	210RK_S3_T1	210RK_S3
257	210RK	210 Rock	Summer	Natural	Pavement & rubble	30.15862839	6/16/2014	S3	T2	Barndoor Skate	0	Resident	210RK_S3_T2	210RK_S3
258	210RK	210 Rock	Fall	Natural	Pavement & rubble	30.15862839	9/4/2013	S1	T2	Barndoor Skate	0	Resident	210RK_S1_T2	210RK_S1
259	210RK	210 Rock	Fall	Natural	Pavement & rubble	30.15862839	9/4/2013	S1	T1	Barndoor Skate	0	Resident	210RK_S1_T1	210RK_S1
260	23MLE	23 Mile Ledge	Summer	Natural	Ledge	28.68252984	6/24/2014	S3	T1	Barndoor Skate	0	Resident	23MLE_S3_T1	23MLE_S3
261	23MLE	23 Mile Ledge	Summer	Natural	Ledge	28.68252984	6/24/2014	S3	T2	Barndoor Skate	0	Resident	23MLE_S3_T2	23MLE_S3
262	23MLE	23 Mile Ledge	Fall	Natural	Ledge	28.68252984	9/5/2014	S4	T1	Barndoor Skate	0	Resident	23MLE_S4_T1	23MLE_S4
263	23MLE	23 Mile Ledge	Fall	Natural	Ledge	28.68252984	9/5/2014	S4	T2	Barndoor Skate	0	Resident	23MLE_S4_T2	23MLE_S4
264	5MLED	5 Mile Ledge	Fall	Natural	Ledge	15.77278709	11/13/2014	S5	T2	Barndoor Skate	0	Resident	5MLED_S5_T2	5MLED_S5
265	5MLED	5 Mile Ledge	Fall	Natural	Ledge	15.77278709	11/13/2014	S5	T1	Barndoor Skate	0	Resident	5MLED_S5_T1	5MLED_S5
266	5MLED	5 Mile Ledge	Summer	Natural	Ledge	15.77278709	7/1/2014	S3	T2	Barndoor Skate	0	Resident	5MLED_S3_T2	5MLED_S3
267	5MLED	5 Mile Ledge	Summer	Natural	Ledge	15.77278709	7/1/2014	S3	T1	Barndoor Skate	0	Resident	5MLED_S3_T1	5MLED_S3
268	5MLED	5 Mile Ledge	Fall	Natural	Ledge	15.77278709	9/19/2013	S1	T1	Barndoor Skate	0	Resident	5MLED_S1_T1	5MLED_S1
269	5MLED	5 Mile Ledge	Fall	Natural	Ledge	15.77278709	9/19/2013	S1	T2	Barndoor Skate	0	Resident	5MLED_S1_T2	5MLED_S1
270	5MLED	5 Mile Ledge	Fall	Natural	Ledge	15.77278709	9/5/2014	S4	T1	Barndoor Skate	0	Resident	5MLED_S4_T1	5MLED_S4
271	5MLED	5 Mile Ledge	Fall	Natural	Ledge	15.77278709	9/5/2014	S4	T2	Barndoor Skate	0	Resident	5MLED_S4_T2	5MLED_S4
272	ALEXR	Alexander Ramsey	Fall	Artificial	Ship	11.97485879	11/13/2014	S5	T1	Barndoor Skate	0	Resident	ALEXR_S5_T1	ALEXR_S5
273	ALEXR	Alexander Ramsey	Fall	Artificial	Ship	11.97485879	11/13/2014	S5	T2	Barndoor Skate	0	Resident	ALEXR_S5_T2	ALEXR_S5
274	ALEXR	Alexander Ramsey	Summer	Artificial	Ship	11.97485879	7/1/2014	S3	T2	Barndoor Skate	0	Resident	ALEXR_S3_T2	ALEXR_S3
275	ALEXR	Alexander Ramsey	Summer	Artificial	Ship	11.97485879	7/1/2014	S3	T1	Barndoor Skate	0	Resident	ALEXR_S3_T1	ALEXR_S3
276	ALEXR	Alexander Ramsey	Fall	Artificial	Ship	11.97485879	9/19/2013	S1	T2	Barndoor Skate	0	Resident	ALEXR_S1_T2	ALEXR_S1
277	ALEXR	Alexander Ramsey	Fall	Artificial	Ship	11.97485879	9/19/2013	S1	T1	Barndoor Skate	0	Resident	ALEXR_S1_T1	ALEXR_S1
278	ALEXR	Alexander Ramsey	Fall	Artificial	Ship	11.97485879	9/5/2014	S4	T1	Barndoor Skate	0	Resident	ALEXR_S4_T1	ALEXR_S4
279	ALEXR	Alexander Ramsey	Fall	Artificial	Ship	11.97485879	9/5/2014	S4	T2	Barndoor Skate	0	Resident	ALEXR_S4_T2	ALEXR_S4
280	ATLBR	Atlantic Beach Bridge (AR-320)	Fall	Artificial	Concrete	15.21243517	10/20/2014	S5	T1	Barndoor Skate	0	Resident	ATLBR_S5_T1	ATLBR_S5
281	ATLBR	Atlantic Beach Bridge (AR-320)	Fall	Artificial	Concrete	15.21243517	10/20/2014	S5	T2	Barndoor Skate	0	Resident	ATLBR_S5_T2	ATLBR_S5
282	ATLBR	Atlantic Beach Bridge (AR-320)	Fall	Artificial	Concrete	15.21243517	10/31/2013	S2	T2	Barndoor Skate	0	Resident	ATLBR_S2_T2	ATLBR_S2
283	ATLBR	Atlantic Beach Bridge (AR-320)	Fall	Artificial	Concrete	15.21243517	10/31/2013	S2	T1	Barndoor Skate	0	Resident	ATLBR_S2_T1	ATLBR_S2
284	ATLBR	Atlantic Beach Bridge (AR-320)	Spring	Artificial	Concrete	15.21243517	5/19/2015	S6	T1	Barndoor Skate	0	Resident	ATLBR_S6_T1	ATLBR_S6
285	ATLBR	Atlantic Beach Bridge (AR-320)	Spring	Artificial	Concrete	15.21243517	5/19/2015	S6	T2	Barndoor Skate	0	Resident	ATLBR_S6_T2	ATLBR_S6
286	ATLBR	Atlantic Beach Bridge (AR-320)	Summer	Artificial	Concrete	15.21243517	7/29/2014	S3	T1	Barndoor Skate	0	Resident	ATLBR_S3_T1	ATLBR_S3
287	ATLBR	Atlantic Beach Bridge (AR-320)	Summer	Artificial	Concrete	15.21243517	7/29/2014	S3	T2	Barndoor Skate	0	Resident	ATLBR_S3_T2	ATLBR_S3
288	ATLBR	Atlantic Beach Bridge (AR-320)	Summer	Artificial	Concrete	15.21243517	7/8/2013	S1	T1	Barndoor Skate	0	Resident	ATLBR_S1_T1	ATLBR_S1
289	ATLBR	Atlantic Beach Bridge (AR-320)	Summer	Artificial	Concrete	15.21243517	7/8/2013	S1	T2	Barndoor Skate	0	Resident	ATLBR_S1_T2	ATLBR_S1
290	ATLBR	Atlantic Beach Bridge (AR-320)	Fall	Artificial	Concrete	15.21243517	9/29/2014	S4	T2	Barndoor Skate	0	Resident	ATLBR_S4_T2	ATLBR_S4
291	ATLBR	Atlantic Beach Bridge (AR-320)	Fall	Artificial	Concrete	15.21243517	9/29/2014	S4	T1	Barndoor Skate	0	Resident	ATLBR_S4_T1	ATLBR_S4
292	BARGR	Barge Rock	Fall	Natural	Ledge	16.0898233	10/20/2014	S5	T2	Barndoor Skate	0	Resident	BARGR_S5_T2	BARGR_S5
293	BARGR	Barge Rock	Fall	Natural	Ledge	16.0898233	10/20/2014	S5	T1	Barndoor Skate	0	Resident	BARGR_S5_T1	BARGR_S5
294	BARGR	Barge Rock	Summer	Natural	Ledge	16.0898233	7/30/2014	S3	T1	Barndoor Skate	0	Resident	BARGR_S3_T1	BARGR_S3
295	BARGR	Barge Rock	Summer	Natural	Ledge	16.0898233	7/30/2014	S3	T2	Barndoor Skate	0	Resident	BARGR_S3_T2	BARGR_S3
296	BARGR	Barge Rock	Summer	Natural	Ledge	16.0898233	8/19/2013	S1	T2	Barndoor Skate	0	Resident	BARGR_S1_T2	BARGR_S1
297	BARGR	Barge Rock	Summer	Natural	Ledge	16.0898233	8/19/2013	S1	T1	Barndoor Skate	0	Resident	BARGR_S1_T1	BARGR_S1
298	BARGR	Barge Rock	Fall	Natural	Ledge	16.0898233	9/29/2014	S4	T2	Barndoor Skate	0	Resident	BARGR_S4_T2	BARGR_S4
299	BARGR	Barge Rock	Fall	Natural	Ledge	16.0898233	9/29/2014	S4	T1	Barndoor Skate	0	Resident	BARGR_S4_T1	BARGR_S4
300	BMPKS	Unknown Wreck 1(Bumpkiss)	Winter	Artificial	Ship	29.00679774	12/4/2013	S1	T2	Barndoor Skate	0	Resident	BMPKS_S1_T2	BMPKS_S1
301	BMPKS	Unknown Wreck 1(Bumpkiss)	Winter	Artificial	Ship	29.00679774	12/4/2013	S1	T1	Barndoor Skate	0	Resident	BMPKS_S1_T1	BMPKS_S1
302	BMPKS	Unknown Wreck 1(Bumpkiss)	Summer	Artificial	Ship	29.00679774	6/25/2014	S3	T2	Barndoor Skate	0	Resident	BMPKS_S3_T2	BMPKS_S3
303	BMPKS	Unknown Wreck 1(Bumpkiss)	Summer	Artificial	Ship	29.00679774	6/25/2014	S3	T1	Barndoor Skate	0	Resident	BMPKS_S3_T1	BMPKS_S3
304	BMPKS	Unknown Wreck 1(Bumpkiss)	Fall	Artificial	Ship	29.00679774	9/11/2014	S4	T1	Barndoor Skate	0	Resident	BMPKS_S4_T1	BMPKS_S4
305	BMPKS	Unknown Wreck 1(Bumpkiss)	Fall	Artificial	Ship	29.00679774	9/11/2014	S4	T2	Barndoor Skate	0	Resident	BMPKS_S4_T2	BMPKS_S4
306	BUMPY	Bumpy Ledge	Winter	Natural	Pavement & rubble	29.27680608	12/13/2013	S1	T1	Barndoor Skate	0	Resident	BUMPY_S1_T1	BUMPY_S1
307	BUMPY	Bumpy Ledge	Winter	Natural	Pavement & rubble	29.27680608	12/13/2013	S1	T2	Barndoor Skate	0	Resident	BUMPY_S1_T2	BUMPY_S1
308	BUMPY	Bumpy Ledge	Winter	Natural	Pavement & rubble	29.27680608	12/15/2014	S5	T2	Barndoor Skate	0	Resident	BUMPY_S5_T2	BUMPY_S5
309	BUMPY	Bumpy Ledge	Winter	Natural	Pavement & rubble	29.27680608	12/15/2014	S5	T1	Barndoor Skate	0	Resident	BUMPY_S5_T1	BUMPY_S5
310	BUMPY	Bumpy Ledge	Summer	Natural	Pavement & rubble	29.27680608	6/25/2014	S3	T2	Barndoor Skate	0	Resident	BUMPY_S3_T2	BUMPY_S3
311	BUMPY	Bumpy Ledge	Summer	Natural	Pavement & rubble	29.27680608	6/25/2014	S3	T1	Barndoor Skate	0	Resident	BUMPY_S3_T1	BUMPY_S3
312	BUMPY	Bumpy Ledge	Fall	Natural	Pavement & rubble	29.27680608	9/11/2014	S4	T2	Barndoor Skate	0	Resident	BUMPY_S4_T2	BUMPY_S4
313	BUMPY	Bumpy Ledge	Fall	Natural	Pavement & rubble	29.27680608	9/11/2014	S4	T1	Barndoor Skate	0	Resident	BUMPY_S4_T1	BUMPY_S4
314	CASSI	Cassimir	Fall	Artificial	Ship	32.61545978	11/5/2014	S5	T1	Barndoor Skate	0	Resident	CASSI_S5_T1	CASSI_S5
315	CASSI	Cassimir	Fall	Artificial	Ship	32.61545978	11/5/2014	S5	T2	Barndoor Skate	0	Resident	CASSI_S5_T2	CASSI_S5
316	CASSI	Cassimir	Fall	Artificial	Ship	32.61545978	9/4/2014	S4	T2	Barndoor Skate	0	Resident	CASSI_S4_T2	CASSI_S4
317	CASSI	Cassimir	Fall	Artificial	Ship	32.61545978	9/4/2014	S4	T1	Barndoor Skate	0	Resident	CASSI_S4_T1	CASSI_S4
318	CITYH	City of Houston	Summer	Artificial	Ship	27.96115776	6/25/2014	S3	T2	Barndoor Skate	0	Resident	CITYH_S3_T2	CITYH_S3
319	CITYH	City of Houston	Summer	Artificial	Ship	27.96115776	6/25/2014	S3	T1	Barndoor Skate	0	Resident	CITYH_S3_T1	CITYH_S3
320	CITYH	City of Houston	Fall	Artificial	Ship	27.96115776	9/11/2014	S4	T1	Barndoor Skate	0	Resident	CITYH_S4_T1	CITYH_S4
321	CITYH	City of Houston	Fall	Artificial	Ship	27.96115776	9/11/2014	S4	T2	Barndoor Skate	0	Resident	CITYH_S4_T2	CITYH_S4
322	CITYH	City of Houston	Fall	Artificial	Ship	27.96115776	9/25/2013	S1	T1	Barndoor Skate	0	Resident	CITYH_S1_T1	CITYH_S1
323	CITYH	City of Houston	Fall	Artificial	Ship	27.96115776	9/25/2013	S1	T2	Barndoor Skate	0	Resident	CITYH_S1_T2	CITYH_S1
324	CSPAR	Spar (AR-305)	Fall	Artificial	Ship	28.33647361	10/10/2014	S4	T2	Barndoor Skate	0	Resident	CSPAR_S4_T2	CSPAR_S4
325	CSPAR	Spar (AR-305)	Fall	Artificial	Ship	28.33647361	10/10/2014	S4	T1	Barndoor Skate	0	Resident	CSPAR_S4_T1	CSPAR_S4
326	CSPAR	Spar (AR-305)	Summer	Artificial	Ship	28.33647361	6/16/2014	S3	T2	Barndoor Skate	0	Resident	CSPAR_S3_T2	CSPAR_S3
327	CSPAR	Spar (AR-305)	Summer	Artificial	Ship	28.33647361	6/16/2014	S3	T1	Barndoor Skate	0	Resident	CSPAR_S3_T1	CSPAR_S3
328	CSPAR	Spar (AR-305)	Summer	Artificial	Ship	28.33647361	8/30/2013	S1	T1	Barndoor Skate	0	Resident	CSPAR_S1_T1	CSPAR_S1
329	CSPAR	Spar (AR-305)	Summer	Artificial	Ship	28.33647361	8/30/2013	S1	T2	Barndoor Skate	0	Resident	CSPAR_S1_T2	CSPAR_S1
330	DALRK	Dallas Rocks	Fall	Natural	Pavement & rubble	16.52236778	11/5/2014	S5	T1	Barndoor Skate	0	Resident	DALRK_S5_T1	DALRK_S5
331	DALRK	Dallas Rocks	Fall	Natural	Pavement & rubble	16.52236778	11/5/2014	S5	T2	Barndoor Skate	0	Resident	DALRK_S5_T2	DALRK_S5
332	DALRK	Dallas Rocks	Summer	Natural	Pavement & rubble	16.52236778	7/1/2014	S3	T2	Barndoor Skate	0	Resident	DALRK_S3_T2	DALRK_S3
333	DALRK	Dallas Rocks	Summer	Natural	Pavement & rubble	16.52236778	7/1/2014	S3	T1	Barndoor Skate	0	Resident	DALRK_S3_T1	DALRK_S3
334	DALRK	Dallas Rocks	Fall	Natural	Pavement & rubble	16.52236778	9/20/2013	S1	T2	Barndoor Skate	0	Resident	DALRK_S1_T2	DALRK_S1
335	DALRK	Dallas Rocks	Fall	Natural	Pavement & rubble	16.52236778	9/20/2013	S1	T1	Barndoor Skate	0	Resident	DALRK_S1_T1	DALRK_S1
336	DALRK	Dallas Rocks	Fall	Natural	Pavement & rubble	16.52236778	9/4/2014	S4	T1	Barndoor Skate	0	Resident	DALRK_S4_T1	DALRK_S4
337	DALRK	Dallas Rocks	Fall	Natural	Pavement & rubble	16.52236778	9/4/2014	S4	T2	Barndoor Skate	0	Resident	DALRK_S4_T2	DALRK_S4
338	HAMRH	Hammerhead Ledge	Winter	Natural	Pavement & rubble	25.43556682	12/13/2013	S1	T1	Barndoor Skate	0	Resident	HAMRH_S1_T1	HAMRH_S1
339	HAMRH	Hammerhead Ledge	Winter	Natural	Pavement & rubble	25.43556682	12/13/2013	S1	T2	Barndoor Skate	0	Resident	HAMRH_S1_T2	HAMRH_S1
340	HAMRH	Hammerhead Ledge	Winter	Natural	Pavement & rubble	25.43556682	12/19/2014	S5	T2	Barndoor Skate	0	Resident	HAMRH_S5_T2	HAMRH_S5
341	HAMRH	Hammerhead Ledge	Winter	Natural	Pavement & rubble	25.43556682	12/19/2014	S5	T1	Barndoor Skate	0	Resident	HAMRH_S5_T1	HAMRH_S5
342	HAMRH	Hammerhead Ledge	Summer	Natural	Pavement & rubble	25.43556682	6/30/2014	S3	T2	Barndoor Skate	0	Resident	HAMRH_S3_T2	HAMRH_S3
343	HAMRH	Hammerhead Ledge	Summer	Natural	Pavement & rubble	25.43556682	6/30/2014	S3	T1	Barndoor Skate	0	Resident	HAMRH_S3_T1	HAMRH_S3
344	HAMRH	Hammerhead Ledge	Fall	Natural	Pavement & rubble	25.43556682	9/11/2014	S4	T2	Barndoor Skate	0	Resident	HAMRH_S4_T2	HAMRH_S4
345	HAMRH	Hammerhead Ledge	Fall	Natural	Pavement & rubble	25.43556682	9/11/2014	S4	T1	Barndoor Skate	0	Resident	HAMRH_S4_T1	HAMRH_S4
346	INDRA	USS Indra (AR-342)	Spring	Artificial	Ship	14.97184104	5/18/2015	S6	T1	Barndoor Skate	0	Resident	INDRA_S6_T1	INDRA_S6
347	INDRA	USS Indra (AR-342)	Spring	Artificial	Ship	14.97184104	5/18/2015	S6	T2	Barndoor Skate	0	Resident	INDRA_S6_T2	INDRA_S6
348	INDRA	USS Indra (AR-342)	Summer	Artificial	Ship	14.97184104	6/9/2014	S3	T2	Barndoor Skate	0	Resident	INDRA_S3_T2	INDRA_S3
349	INDRA	USS Indra (AR-342)	Summer	Artificial	Ship	14.97184104	6/9/2014	S3	T1	Barndoor Skate	0	Resident	INDRA_S3_T1	INDRA_S3
350	INDRA	USS Indra (AR-342)	Summer	Artificial	Ship	14.97184104	8/21/2014	S4	T2	Barndoor Skate	0	Resident	INDRA_S4_T2	INDRA_S4
351	INDRA	USS Indra (AR-342)	Summer	Artificial	Ship	14.97184104	8/21/2014	S4	T1	Barndoor Skate	0	Resident	INDRA_S4_T1	INDRA_S4
352	JGILL	Gill	Fall	Artificial	Ship	25.07598079	11/13/2014	S5	T1	Barndoor Skate	0	Resident	JGILL_S5_T1	JGILL_S5
353	JGILL	Gill	Fall	Artificial	Ship	25.07598079	11/13/2014	S5	T2	Barndoor Skate	0	Resident	JGILL_S5_T2	JGILL_S5
354	JGILL	Gill	Summer	Artificial	Ship	25.07598079	6/24/2014	S3	T2	Barndoor Skate	0	Resident	JGILL_S3_T2	JGILL_S3
355	JGILL	Gill	Summer	Artificial	Ship	25.07598079	6/24/2014	S3	T1	Barndoor Skate	0	Resident	JGILL_S3_T1	JGILL_S3
356	JGILL	Gill	Summer	Artificial	Ship	25.07598079	8/7/2014	S4	T1	Barndoor Skate	0	Resident	JGILL_S4_T1	JGILL_S4
357	JGILL	Gill	Summer	Artificial	Ship	25.07598079	8/7/2014	S4	T2	Barndoor Skate	0	Resident	JGILL_S4_T2	JGILL_S4
358	JGILL	Gill	Fall	Artificial	Ship	25.07598079	9/24/2013	S1	T1	Barndoor Skate	0	Resident	JGILL_S1_T1	JGILL_S1
359	JGILL	Gill	Fall	Artificial	Ship	25.07598079	9/24/2013	S1	T2	Barndoor Skate	0	Resident	JGILL_S1_T2	JGILL_S1
360	KEYPO	Keypost Rock	Fall	Natural	Ledge	15.01684745	10/2/2014	S4	T2	Barndoor Skate	0	Resident	KEYPO_S4_T2	KEYPO_S4
361	KEYPO	Keypost Rock	Fall	Natural	Ledge	15.01684745	10/2/2014	S4	T1	Barndoor Skate	0	Resident	KEYPO_S4_T1	KEYPO_S4
362	KEYPO	Keypost Rock	Fall	Natural	Ledge	15.01684745	10/24/2014	S5	T1	Barndoor Skate	0	Resident	KEYPO_S5_T1	KEYPO_S5
363	KEYPO	Keypost Rock	Fall	Natural	Ledge	15.01684745	10/24/2014	S5	T2	Barndoor Skate	0	Resident	KEYPO_S5_T2	KEYPO_S5
364	KEYPO	Keypost Rock	Summer	Natural	Ledge	15.01684745	7/29/2014	S3	T2	Barndoor Skate	0	Resident	KEYPO_S3_T2	KEYPO_S3
365	KEYPO	Keypost Rock	Summer	Natural	Ledge	15.01684745	7/29/2014	S3	T1	Barndoor Skate	0	Resident	KEYPO_S3_T1	KEYPO_S3
366	KEYPO	Keypost Rock	Fall	Natural	Ledge	15.01684745	9/6/2013	S1	T2	Barndoor Skate	0	Resident	KEYPO_S1_T2	KEYPO_S1
367	KEYPO	Keypost Rock	Fall	Natural	Ledge	15.01684745	9/6/2013	S1	T1	Barndoor Skate	0	Resident	KEYPO_S1_T1	KEYPO_S1
368	KNUCB	Southwest of Knuckle Buoy	Fall	Natural	Pavement & rubble	14.31094027	10/20/2014	S5	T2	Barndoor Skate	0	Resident	KNUCB_S5_T2	KNUCB_S5
369	KNUCB	Southwest of Knuckle Buoy	Fall	Natural	Pavement & rubble	14.31094027	10/20/2014	S5	T1	Barndoor Skate	0	Resident	KNUCB_S5_T1	KNUCB_S5
370	KNUCB	Southwest of Knuckle Buoy	Fall	Natural	Pavement & rubble	14.31094027	10/28/2013	S2	T2	Barndoor Skate	0	Resident	KNUCB_S2_T2	KNUCB_S2
371	KNUCB	Southwest of Knuckle Buoy	Fall	Natural	Pavement & rubble	14.31094027	10/28/2013	S2	T1	Barndoor Skate	0	Resident	KNUCB_S2_T1	KNUCB_S2
372	KNUCB	Southwest of Knuckle Buoy	Spring	Natural	Pavement & rubble	14.31094027	5/18/2015	S6	T1	Barndoor Skate	0	Resident	KNUCB_S6_T1	KNUCB_S6
373	KNUCB	Southwest of Knuckle Buoy	Spring	Natural	Pavement & rubble	14.31094027	5/18/2015	S6	T2	Barndoor Skate	0	Resident	KNUCB_S6_T2	KNUCB_S6
374	KNUCB	Southwest of Knuckle Buoy	Summer	Natural	Pavement & rubble	14.31094027	8/20/2013	S1	T1	Barndoor Skate	0	Resident	KNUCB_S1_T1	KNUCB_S1
375	KNUCB	Southwest of Knuckle Buoy	Summer	Natural	Pavement & rubble	14.31094027	8/22/2014	S4	T2	Barndoor Skate	0	Resident	KNUCB_S4_T2	KNUCB_S4
376	KNUCB	Southwest of Knuckle Buoy	Summer	Natural	Pavement & rubble	14.31094027	8/22/2014	S4	T1	Barndoor Skate	0	Resident	KNUCB_S4_T1	KNUCB_S4
377	LIGHT	Lightning Bolt Ledge	Winter	Natural	Pavement & rubble	28.52773181	12/13/2013	S1	T2	Barndoor Skate	0	Resident	LIGHT_S1_T2	LIGHT_S1
378	LIGHT	Lightning Bolt Ledge	Winter	Natural	Pavement & rubble	28.52773181	12/13/2013	S1	T1	Barndoor Skate	0	Resident	LIGHT_S1_T1	LIGHT_S1
379	LIGHT	Lightning Bolt Ledge	Winter	Natural	Pavement & rubble	28.52773181	12/19/2014	S5	T1	Barndoor Skate	0	Resident	LIGHT_S5_T1	LIGHT_S5
380	LIGHT	Lightning Bolt Ledge	Winter	Natural	Pavement & rubble	28.52773181	12/19/2014	S5	T2	Barndoor Skate	0	Resident	LIGHT_S5_T2	LIGHT_S5
381	LIGHT	Lightning Bolt Ledge	Summer	Natural	Pavement & rubble	28.52773181	6/25/2014	S3	T1	Barndoor Skate	0	Resident	LIGHT_S3_T1	LIGHT_S3
382	LIGHT	Lightning Bolt Ledge	Summer	Natural	Pavement & rubble	28.52773181	6/25/2014	S3	T2	Barndoor Skate	0	Resident	LIGHT_S3_T2	LIGHT_S3
383	LIGHT	Lightning Bolt Ledge	Fall	Natural	Pavement & rubble	28.52773181	9/11/2014	S4	T1	Barndoor Skate	0	Resident	LIGHT_S4_T1	LIGHT_S4
384	LIGHT	Lightning Bolt Ledge	Fall	Natural	Pavement & rubble	28.52773181	9/11/2014	S4	T2	Barndoor Skate	0	Resident	LIGHT_S4_T2	LIGHT_S4
385	NWREF	Northwest reef	Fall	Natural	Ledge	20.9400709	10/10/2014	S4	T2	Barndoor Skate	0	Resident	NWREF_S4_T2	NWREF_S4
386	NWREF	Northwest reef	Fall	Natural	Ledge	20.9400709	10/10/2014	S4	T1	Barndoor Skate	0	Resident	NWREF_S4_T1	NWREF_S4
387	NWREF	Northwest reef	Fall	Natural	Ledge	20.9400709	10/20/2014	S5	T1	Barndoor Skate	0	Resident	NWREF_S5_T1	NWREF_S5
388	NWREF	Northwest reef	Spring	Natural	Ledge	20.9400709	5/18/2015	S6	T1	Barndoor Skate	0	Resident	NWREF_S6_T1	NWREF_S6
389	NWREF	Northwest reef	Spring	Natural	Ledge	20.9400709	5/18/2015	S6	T2	Barndoor Skate	0	Resident	NWREF_S6_T2	NWREF_S6
390	NWREF	Northwest reef	Summer	Natural	Ledge	20.9400709	6/17/2014	S3	T1	Barndoor Skate	0	Resident	NWREF_S3_T1	NWREF_S3
391	NWREF	Northwest reef	Summer	Natural	Ledge	20.9400709	6/17/2014	S3	T2	Barndoor Skate	0	Resident	NWREF_S3_T2	NWREF_S3
392	NWREF	Northwest reef	Summer	Natural	Ledge	20.9400709	8/12/2013	S1	T1	Barndoor Skate	0	Resident	NWREF_S1_T1	NWREF_S1
393	NWREF	Northwest reef	Summer	Natural	Ledge	20.9400709	8/19/2013	S1	T2	Barndoor Skate	0	Resident	NWREF_S1_T2	NWREF_S1
394	OILYR	Yard Oiler FS-26 (AR-300)	Summer	Artificial	Ship	26.42223747	6/17/2014	S3	T1	Barndoor Skate	0	Resident	OILYR_S3_T1	OILYR_S3
395	OILYR	Yard Oiler FS-26 (AR-300)	Summer	Artificial	Ship	26.42223747	6/17/2014	S3	T2	Barndoor Skate	0	Resident	OILYR_S3_T2	OILYR_S3
396	PIP06	Concrete Pipes, 2006 (AR-345)	Fall	Artificial	Concrete	18.69011114	10/2/2014	S4	T1	Barndoor Skate	0	Resident	PIP06_S4_T1	PIP06_S4
397	PIP06	Concrete Pipes, 2006 (AR-345)	Fall	Artificial	Concrete	18.69011114	10/2/2014	S4	T2	Barndoor Skate	0	Resident	PIP06_S4_T2	PIP06_S4
398	PIP06	Concrete Pipes, 2006 (AR-345)	Fall	Artificial	Concrete	18.69011114	10/21/2014	S5	T2	Barndoor Skate	0	Resident	PIP06_S5_T2	PIP06_S5
399	PIP06	Concrete Pipes, 2006 (AR-345)	Fall	Artificial	Concrete	18.69011114	10/21/2014	S5	T1	Barndoor Skate	0	Resident	PIP06_S5_T1	PIP06_S5
400	PIP06	Concrete Pipes, 2006 (AR-345)	Fall	Artificial	Concrete	18.69011114	10/28/2013	S2	T1	Barndoor Skate	0	Resident	PIP06_S2_T1	PIP06_S2
401	PIP06	Concrete Pipes, 2006 (AR-345)	Fall	Artificial	Concrete	18.69011114	10/28/2013	S2	T2	Barndoor Skate	0	Resident	PIP06_S2_T2	PIP06_S2
402	PIP06	Concrete Pipes, 2006 (AR-345)	Spring	Artificial	Concrete	18.69011114	5/19/2015	S6	T2	Barndoor Skate	0	Resident	PIP06_S6_T2	PIP06_S6
403	PIP06	Concrete Pipes, 2006 (AR-345)	Spring	Artificial	Concrete	18.69011114	5/19/2015	S6	T1	Barndoor Skate	0	Resident	PIP06_S6_T1	PIP06_S6
404	PIP06	Concrete Pipes, 2006 (AR-345)	Summer	Artificial	Concrete	18.69011114	6/2/2014	S3	T2	Barndoor Skate	0	Resident	PIP06_S3_T2	PIP06_S3
405	PIP06	Concrete Pipes, 2006 (AR-345)	Summer	Artificial	Concrete	18.69011114	6/2/2014	S3	T1	Barndoor Skate	0	Resident	PIP06_S3_T1	PIP06_S3
406	PIP06	Concrete Pipes, 2006 (AR-345)	Summer	Artificial	Concrete	18.69011114	7/18/2013	S1	T1	Barndoor Skate	0	Resident	PIP06_S1_T1	PIP06_S1
407	PIP06	Concrete Pipes, 2006 (AR-345)	Summer	Artificial	Concrete	18.69011114	7/18/2013	S1	T2	Barndoor Skate	0	Resident	PIP06_S1_T2	PIP06_S1
408	PIP07	Concrete Pipes, 2007 (AR-342)	Fall	Artificial	Concrete	16.11035499	10/21/2014	S5	T2	Barndoor Skate	0	Resident	PIP07_S5_T2	PIP07_S5
409	PIP07	Concrete Pipes, 2007 (AR-342)	Fall	Artificial	Concrete	16.11035499	10/21/2014	S5	T1	Barndoor Skate	0	Resident	PIP07_S5_T1	PIP07_S5
410	PIP07	Concrete Pipes, 2007 (AR-342)	Spring	Artificial	Concrete	16.11035499	5/19/2015	S6	T2	Barndoor Skate	0	Resident	PIP07_S6_T2	PIP07_S6
411	PIP07	Concrete Pipes, 2007 (AR-342)	Spring	Artificial	Concrete	16.11035499	5/19/2015	S6	T1	Barndoor Skate	0	Resident	PIP07_S6_T1	PIP07_S6
412	PIP07	Concrete Pipes, 2007 (AR-342)	Summer	Artificial	Concrete	16.11035499	6/3/2014	S3	T2	Barndoor Skate	0	Resident	PIP07_S3_T2	PIP07_S3
413	PIP07	Concrete Pipes, 2007 (AR-342)	Summer	Artificial	Concrete	16.11035499	6/3/2014	S3	T1	Barndoor Skate	0	Resident	PIP07_S3_T1	PIP07_S3
414	PIP07	Concrete Pipes, 2007 (AR-342)	Summer	Artificial	Concrete	16.11035499	8/20/2014	S4	T1	Barndoor Skate	0	Resident	PIP07_S4_T1	PIP07_S4
415	PIP07	Concrete Pipes, 2007 (AR-342)	Summer	Artificial	Concrete	16.11035499	8/20/2014	S4	T2	Barndoor Skate	0	Resident	PIP07_S4_T2	PIP07_S4
416	PIP07	Concrete Pipes, 2007 (AR-342)	Fall	Artificial	Concrete	16.11035499	9/6/2013	S1	T2	Barndoor Skate	0	Resident	PIP07_S1_T2	PIP07_S1
417	PIP07	Concrete Pipes, 2007 (AR-342)	Fall	Artificial	Concrete	16.11035499	9/6/2013	S1	T1	Barndoor Skate	0	Resident	PIP07_S1_T1	PIP07_S1
418	RARIT	Raritan East	Winter	Artificial	Ship	21.47696619	12/18/2014	S5	T1	Barndoor Skate	0	Resident	RARIT_S5_T1	RARIT_S5
419	RARIT	Raritan East	Winter	Artificial	Ship	21.47696619	12/18/2014	S5	T2	Barndoor Skate	0	Resident	RARIT_S5_T2	RARIT_S5
420	RARIT	Raritan East	Summer	Artificial	Ship	21.47696619	6/25/2014	S3	T1	Barndoor Skate	0	Resident	RARIT_S3_T1	RARIT_S3
421	RARIT	Raritan East	Summer	Artificial	Ship	21.47696619	6/30/2014	S3	T2	Barndoor Skate	0	Resident	RARIT_S3_T2	RARIT_S3
422	RARIT	Raritan East	Fall	Artificial	Ship	21.47696619	9/11/2014	S4	T1	Barndoor Skate	0	Resident	RARIT_S4_T1	RARIT_S4
423	RARIT	Raritan East	Fall	Artificial	Ship	21.47696619	9/11/2014	S4	T2	Barndoor Skate	0	Resident	RARIT_S4_T2	RARIT_S4
424	RARIT	Raritan East	Fall	Artificial	Ship	21.47696619	9/25/2013	S1	T2	Barndoor Skate	0	Resident	RARIT_S1_T2	RARIT_S1
425	RARIT	Raritan East	Fall	Artificial	Ship	21.47696619	9/25/2013	S1	T1	Barndoor Skate	0	Resident	RARIT_S1_T1	RARIT_S1
426	STATR	Station Rock	Fall	Natural	Pavement & rubble	15.63813422	10/21/2014	S5	T1	Barndoor Skate	0	Resident	STATR_S5_T1	STATR_S5
427	STATR	Station Rock	Fall	Natural	Pavement & rubble	15.63813422	10/21/2014	S5	T2	Barndoor Skate	0	Resident	STATR_S5_T2	STATR_S5
428	STATR	Station Rock	Fall	Natural	Pavement & rubble	15.63813422	10/30/2013	S2	T1	Barndoor Skate	0	Resident	STATR_S2_T1	STATR_S2
429	STATR	Station Rock	Fall	Natural	Pavement & rubble	15.63813422	10/30/2013	S2	T2	Barndoor Skate	0	Resident	STATR_S2_T2	STATR_S2
430	STATR	Station Rock	Spring	Natural	Pavement & rubble	15.63813422	5/19/2015	S6	T1	Barndoor Skate	0	Resident	STATR_S6_T1	STATR_S6
431	STATR	Station Rock	Spring	Natural	Pavement & rubble	15.63813422	5/19/2015	S6	T2	Barndoor Skate	0	Resident	STATR_S6_T2	STATR_S6
432	STATR	Station Rock	Summer	Natural	Pavement & rubble	15.63813422	6/2/2014	S3	T2	Barndoor Skate	1	Resident	STATR_S3_T2	STATR_S3
433	STATR	Station Rock	Summer	Natural	Pavement & rubble	15.63813422	6/2/2014	S3	T1	Barndoor Skate	0	Resident	STATR_S3_T1	STATR_S3
434	STATR	Station Rock	Summer	Natural	Pavement & rubble	15.63813422	8/20/2014	S4	T2	Barndoor Skate	0	Resident	STATR_S4_T2	STATR_S4
435	STATR	Station Rock	Summer	Natural	Pavement & rubble	15.63813422	8/20/2014	S4	T1	Barndoor Skate	0	Resident	STATR_S4_T1	STATR_S4
436	STATR	Station Rock	Fall	Natural	Pavement & rubble	15.63813422	9/6/2013	S1	T1	Barndoor Skate	0	Resident	STATR_S1_T1	STATR_S1
437	STATR	Station Rock	Fall	Natural	Pavement & rubble	15.63813422	9/6/2013	S1	T2	Barndoor Skate	0	Resident	STATR_S1_T2	STATR_S1
438	THEOP	Theodore Parker (AR-315)	Fall	Artificial	Ship	10.19562914	10/2/2014	S4	T2	Barndoor Skate	0	Resident	THEOP_S4_T2	THEOP_S4
439	THEOP	Theodore Parker (AR-315)	Fall	Artificial	Ship	10.19562914	10/2/2014	S4	T1	Barndoor Skate	0	Resident	THEOP_S4_T1	THEOP_S4
440	THEOP	Theodore Parker (AR-315)	Fall	Artificial	Ship	10.19562914	10/20/2014	S5	T1	Barndoor Skate	0	Resident	THEOP_S5_T1	THEOP_S5
441	THEOP	Theodore Parker (AR-315)	Fall	Artificial	Ship	10.19562914	10/20/2014	S5	T2	Barndoor Skate	0	Resident	THEOP_S5_T2	THEOP_S5
442	THEOP	Theodore Parker (AR-315)	Fall	Artificial	Ship	10.19562914	10/29/2013	S2	T2	Barndoor Skate	0	Resident	THEOP_S2_T2	THEOP_S2
443	THEOP	Theodore Parker (AR-315)	Fall	Artificial	Ship	10.19562914	10/29/2013	S2	T1	Barndoor Skate	0	Resident	THEOP_S2_T1	THEOP_S2
444	THEOP	Theodore Parker (AR-315)	Summer	Artificial	Ship	10.19562914	7/29/2014	S3	T2	Barndoor Skate	0	Resident	THEOP_S3_T2	THEOP_S3
445	THEOP	Theodore Parker (AR-315)	Summer	Artificial	Ship	10.19562914	7/29/2014	S3	T1	Barndoor Skate	0	Resident	THEOP_S3_T1	THEOP_S3
446	THEOP	Theodore Parker (AR-315)	Summer	Artificial	Ship	10.19562914	7/8/2013	S1	T1	Barndoor Skate	0	Resident	THEOP_S1_T1	THEOP_S1
447	THUMB	Thumb Ledge	Summer	Natural	Pavement & rubble	26.5460485	6/25/2014	S3	T1	Barndoor Skate	0	Resident	THUMB_S3_T1	THUMB_S3
448	THUMB	Thumb Ledge	Summer	Natural	Pavement & rubble	26.5460485	6/30/2014	S3	T2	Barndoor Skate	0	Resident	THUMB_S3_T2	THUMB_S3
449	THUMB	Thumb Ledge	Fall	Natural	Pavement & rubble	26.5460485	9/11/2014	S4	T1	Barndoor Skate	0	Resident	THUMB_S4_T1	THUMB_S4
450	THUMB	Thumb Ledge	Fall	Natural	Pavement & rubble	26.5460485	9/11/2014	S4	T2	Barndoor Skate	0	Resident	THUMB_S4_T2	THUMB_S4
451	THUMB	Thumb Ledge	Fall	Natural	Pavement & rubble	26.5460485	9/25/2013	S1	T1	Barndoor Skate	0	Resident	THUMB_S1_T1	THUMB_S1
452	THUMB	Thumb Ledge	Fall	Natural	Pavement & rubble	26.5460485	9/25/2013	S1	T2	Barndoor Skate	0	Resident	THUMB_S1_T2	THUMB_S1
453	TITAN	Titan (AR-345)	Fall	Artificial	Ship	16.59483131	10/2/2014	S4	T1	Barndoor Skate	0	Resident	TITAN_S4_T1	TITAN_S4
454	TITAN	Titan (AR-345)	Fall	Artificial	Ship	16.59483131	10/2/2014	S4	T2	Barndoor Skate	0	Resident	TITAN_S4_T2	TITAN_S4
455	TITAN	Titan (AR-345)	Fall	Artificial	Ship	16.59483131	10/21/2014	S5	T1	Barndoor Skate	0	Resident	TITAN_S5_T1	TITAN_S5
456	TITAN	Titan (AR-345)	Fall	Artificial	Ship	16.59483131	10/21/2014	S5	T2	Barndoor Skate	0	Resident	TITAN_S5_T2	TITAN_S5
457	TITAN	Titan (AR-345)	Fall	Artificial	Ship	16.59483131	10/28/2013	S2	T1	Barndoor Skate	0	Resident	TITAN_S2_T1	TITAN_S2
458	TITAN	Titan (AR-345)	Fall	Artificial	Ship	16.59483131	10/28/2013	S2	T2	Barndoor Skate	0	Resident	TITAN_S2_T2	TITAN_S2
459	TITAN	Titan (AR-345)	Spring	Artificial	Ship	16.59483131	5/19/2015	S6	T1	Barndoor Skate	0	Resident	TITAN_S6_T1	TITAN_S6
460	TITAN	Titan (AR-345)	Spring	Artificial	Ship	16.59483131	5/19/2015	S6	T2	Barndoor Skate	0	Resident	TITAN_S6_T2	TITAN_S6
461	TITAN	Titan (AR-345)	Summer	Artificial	Ship	16.59483131	6/2/2014	S3	T1	Barndoor Skate	0	Resident	TITAN_S3_T1	TITAN_S3
462	TITAN	Titan (AR-345)	Summer	Artificial	Ship	16.59483131	6/2/2014	S3	T2	Barndoor Skate	0	Resident	TITAN_S3_T2	TITAN_S3
463	TITAN	Titan (AR-345)	Summer	Artificial	Ship	16.59483131	7/18/2013	S1	T1	Barndoor Skate	0	Resident	TITAN_S1_T1	TITAN_S1
464	TITAN	Titan (AR-345)	Summer	Artificial	Ship	16.59483131	7/18/2013	S1	T2	Barndoor Skate	0	Resident	TITAN_S1_T2	TITAN_S1
465	WESTR	West Rock	Fall	Natural	Pavement & rubble	24.89868925	10/10/2014	S4	T1	Barndoor Skate	0	Resident	WESTR_S4_T1	WESTR_S4
466	WESTR	West Rock	Fall	Natural	Pavement & rubble	24.89868925	10/10/2014	S4	T2	Barndoor Skate	0	Resident	WESTR_S4_T2	WESTR_S4
467	WESTR	West Rock	Spring	Natural	Pavement & rubble	24.89868925	5/27/2015	S6	T1	Barndoor Skate	0	Resident	WESTR_S6_T1	WESTR_S6
468	WESTR	West Rock	Spring	Natural	Pavement & rubble	24.89868925	5/27/2015	S6	T2	Barndoor Skate	0	Resident	WESTR_S6_T2	WESTR_S6
469	WESTR	West Rock	Summer	Natural	Pavement & rubble	24.89868925	6/16/2014	S3	T1	Barndoor Skate	0	Resident	WESTR_S3_T1	WESTR_S3
470	WESTR	West Rock	Summer	Natural	Pavement & rubble	24.89868925	6/16/2014	S3	T2	Barndoor Skate	0	Resident	WESTR_S3_T2	WESTR_S3
471	WESTR	West Rock	Fall	Natural	Pavement & rubble	24.89868925	9/4/2013	S1	T1	Barndoor Skate	0	Resident	WESTR_S1_T1	WESTR_S1
472	WESTR	West Rock	Fall	Natural	Pavement & rubble	24.89868925	9/4/2013	S1	T2	Barndoor Skate	0	Resident	WESTR_S1_T2	WESTR_S1
473	10FAT	10 Fathom	Fall	Natural	Ledge	20.89122935	10/20/2014	S5	T2	Black Margate	0	Resident	10FAT_S5_T2	10FAT_S5
474	10FAT	10 Fathom	Fall	Natural	Ledge	20.89122935	10/20/2014	S5	T1	Black Margate	0	Resident	10FAT_S5_T1	10FAT_S5
475	10FAT	10 Fathom	Fall	Natural	Ledge	20.89122935	10/29/2013	S2	T2	Black Margate	0	Resident	10FAT_S2_T2	10FAT_S2
476	10FAT	10 Fathom	Fall	Natural	Ledge	20.89122935	10/29/2013	S2	T1	Black Margate	0	Resident	10FAT_S2_T1	10FAT_S2
477	10FAT	10 Fathom	Spring	Natural	Ledge	20.89122935	5/18/2015	S6	T1	Black Margate	0	Resident	10FAT_S6_T1	10FAT_S6
478	10FAT	10 Fathom	Spring	Natural	Ledge	20.89122935	5/18/2015	S6	T2	Black Margate	0	Resident	10FAT_S6_T2	10FAT_S6
479	10FAT	10 Fathom	Summer	Natural	Ledge	20.89122935	6/17/2014	S3	T1	Black Margate	0	Resident	10FAT_S3_T1	10FAT_S3
480	10FAT	10 Fathom	Summer	Natural	Ledge	20.89122935	8/20/2013	S1	T2	Black Margate	0	Resident	10FAT_S1_T2	10FAT_S1
481	10FAT	10 Fathom	Summer	Natural	Ledge	20.89122935	8/20/2013	S1	T1	Black Margate	0	Resident	10FAT_S1_T1	10FAT_S1
482	10FAT	10 Fathom	Summer	Natural	Ledge	20.89122935	8/22/2014	S4	T2	Black Margate	0	Resident	10FAT_S4_T2	10FAT_S4
483	10FAT	10 Fathom	Summer	Natural	Ledge	20.89122935	8/22/2014	S4	T1	Black Margate	0	Resident	10FAT_S4_T1	10FAT_S4
484	200LE	200 / 200 Ledge	Fall	Natural	Ledge	25.29443981	11/5/2014	S5	T2	Black Margate	0	Resident	200LE_S5_T2	200LE_S5
485	200LE	200 / 200 Ledge	Fall	Natural	Ledge	25.29443981	11/5/2014	S5	T1	Black Margate	0	Resident	200LE_S5_T1	200LE_S5
486	200LE	200 / 200 Ledge	Fall	Natural	Ledge	25.29443981	9/20/2013	S1	T2	Black Margate	0	Resident	200LE_S1_T2	200LE_S1
487	200LE	200 / 200 Ledge	Fall	Natural	Ledge	25.29443981	9/20/2013	S1	T1	Black Margate	0	Resident	200LE_S1_T1	200LE_S1
488	200LE	200 / 200 Ledge	Fall	Natural	Ledge	25.29443981	9/4/2014	S4	T2	Black Margate	0	Resident	200LE_S4_T2	200LE_S4
489	200LE	200 / 200 Ledge	Fall	Natural	Ledge	25.29443981	9/4/2014	S4	T1	Black Margate	0	Resident	200LE_S4_T1	200LE_S4
490	210RK	210 Rock	Fall	Natural	Pavement & rubble	30.15862839	10/10/2014	S4	T1	Black Margate	0	Resident	210RK_S4_T1	210RK_S4
491	210RK	210 Rock	Fall	Natural	Pavement & rubble	30.15862839	10/10/2014	S4	T2	Black Margate	0	Resident	210RK_S4_T2	210RK_S4
492	210RK	210 Rock	Summer	Natural	Pavement & rubble	30.15862839	6/16/2014	S3	T1	Black Margate	0	Resident	210RK_S3_T1	210RK_S3
493	210RK	210 Rock	Summer	Natural	Pavement & rubble	30.15862839	6/16/2014	S3	T2	Black Margate	5	Resident	210RK_S3_T2	210RK_S3
494	210RK	210 Rock	Fall	Natural	Pavement & rubble	30.15862839	9/4/2013	S1	T2	Black Margate	0	Resident	210RK_S1_T2	210RK_S1
495	210RK	210 Rock	Fall	Natural	Pavement & rubble	30.15862839	9/4/2013	S1	T1	Black Margate	0	Resident	210RK_S1_T1	210RK_S1
496	23MLE	23 Mile Ledge	Summer	Natural	Ledge	28.68252984	6/24/2014	S3	T1	Black Margate	0	Resident	23MLE_S3_T1	23MLE_S3
497	23MLE	23 Mile Ledge	Summer	Natural	Ledge	28.68252984	6/24/2014	S3	T2	Black Margate	3	Resident	23MLE_S3_T2	23MLE_S3
498	23MLE	23 Mile Ledge	Fall	Natural	Ledge	28.68252984	9/5/2014	S4	T1	Black Margate	0	Resident	23MLE_S4_T1	23MLE_S4
499	23MLE	23 Mile Ledge	Fall	Natural	Ledge	28.68252984	9/5/2014	S4	T2	Black Margate	0	Resident	23MLE_S4_T2	23MLE_S4
500	5MLED	5 Mile Ledge	Fall	Natural	Ledge	15.77278709	11/13/2014	S5	T2	Black Margate	0	Resident	5MLED_S5_T2	5MLED_S5
501	5MLED	5 Mile Ledge	Fall	Natural	Ledge	15.77278709	11/13/2014	S5	T1	Black Margate	0	Resident	5MLED_S5_T1	5MLED_S5
502	5MLED	5 Mile Ledge	Summer	Natural	Ledge	15.77278709	7/1/2014	S3	T2	Black Margate	0	Resident	5MLED_S3_T2	5MLED_S3
503	5MLED	5 Mile Ledge	Summer	Natural	Ledge	15.77278709	7/1/2014	S3	T1	Black Margate	0	Resident	5MLED_S3_T1	5MLED_S3
504	5MLED	5 Mile Ledge	Fall	Natural	Ledge	15.77278709	9/19/2013	S1	T1	Black Margate	0	Resident	5MLED_S1_T1	5MLED_S1
505	5MLED	5 Mile Ledge	Fall	Natural	Ledge	15.77278709	9/19/2013	S1	T2	Black Margate	0	Resident	5MLED_S1_T2	5MLED_S1
506	5MLED	5 Mile Ledge	Fall	Natural	Ledge	15.77278709	9/5/2014	S4	T1	Black Margate	0	Resident	5MLED_S4_T1	5MLED_S4
507	5MLED	5 Mile Ledge	Fall	Natural	Ledge	15.77278709	9/5/2014	S4	T2	Black Margate	0	Resident	5MLED_S4_T2	5MLED_S4
508	ALEXR	Alexander Ramsey	Fall	Artificial	Ship	11.97485879	11/13/2014	S5	T1	Black Margate	0	Resident	ALEXR_S5_T1	ALEXR_S5
509	ALEXR	Alexander Ramsey	Fall	Artificial	Ship	11.97485879	11/13/2014	S5	T2	Black Margate	0	Resident	ALEXR_S5_T2	ALEXR_S5
510	ALEXR	Alexander Ramsey	Summer	Artificial	Ship	11.97485879	7/1/2014	S3	T2	Black Margate	0	Resident	ALEXR_S3_T2	ALEXR_S3
511	ALEXR	Alexander Ramsey	Summer	Artificial	Ship	11.97485879	7/1/2014	S3	T1	Black Margate	0	Resident	ALEXR_S3_T1	ALEXR_S3
512	ALEXR	Alexander Ramsey	Fall	Artificial	Ship	11.97485879	9/19/2013	S1	T2	Black Margate	0	Resident	ALEXR_S1_T2	ALEXR_S1
513	ALEXR	Alexander Ramsey	Fall	Artificial	Ship	11.97485879	9/19/2013	S1	T1	Black Margate	0	Resident	ALEXR_S1_T1	ALEXR_S1
514	ALEXR	Alexander Ramsey	Fall	Artificial	Ship	11.97485879	9/5/2014	S4	T1	Black Margate	0	Resident	ALEXR_S4_T1	ALEXR_S4
515	ALEXR	Alexander Ramsey	Fall	Artificial	Ship	11.97485879	9/5/2014	S4	T2	Black Margate	0	Resident	ALEXR_S4_T2	ALEXR_S4
516	ATLBR	Atlantic Beach Bridge (AR-320)	Fall	Artificial	Concrete	15.21243517	10/20/2014	S5	T1	Black Margate	0	Resident	ATLBR_S5_T1	ATLBR_S5
517	ATLBR	Atlantic Beach Bridge (AR-320)	Fall	Artificial	Concrete	15.21243517	10/20/2014	S5	T2	Black Margate	0	Resident	ATLBR_S5_T2	ATLBR_S5
518	ATLBR	Atlantic Beach Bridge (AR-320)	Fall	Artificial	Concrete	15.21243517	10/31/2013	S2	T2	Black Margate	0	Resident	ATLBR_S2_T2	ATLBR_S2
519	ATLBR	Atlantic Beach Bridge (AR-320)	Fall	Artificial	Concrete	15.21243517	10/31/2013	S2	T1	Black Margate	2	Resident	ATLBR_S2_T1	ATLBR_S2
520	ATLBR	Atlantic Beach Bridge (AR-320)	Spring	Artificial	Concrete	15.21243517	5/19/2015	S6	T1	Black Margate	0	Resident	ATLBR_S6_T1	ATLBR_S6
521	ATLBR	Atlantic Beach Bridge (AR-320)	Spring	Artificial	Concrete	15.21243517	5/19/2015	S6	T2	Black Margate	0	Resident	ATLBR_S6_T2	ATLBR_S6
522	ATLBR	Atlantic Beach Bridge (AR-320)	Summer	Artificial	Concrete	15.21243517	7/29/2014	S3	T1	Black Margate	0	Resident	ATLBR_S3_T1	ATLBR_S3
523	ATLBR	Atlantic Beach Bridge (AR-320)	Summer	Artificial	Concrete	15.21243517	7/29/2014	S3	T2	Black Margate	0	Resident	ATLBR_S3_T2	ATLBR_S3
524	ATLBR	Atlantic Beach Bridge (AR-320)	Summer	Artificial	Concrete	15.21243517	7/8/2013	S1	T1	Black Margate	0	Resident	ATLBR_S1_T1	ATLBR_S1
525	ATLBR	Atlantic Beach Bridge (AR-320)	Summer	Artificial	Concrete	15.21243517	7/8/2013	S1	T2	Black Margate	0	Resident	ATLBR_S1_T2	ATLBR_S1
526	ATLBR	Atlantic Beach Bridge (AR-320)	Fall	Artificial	Concrete	15.21243517	9/29/2014	S4	T2	Black Margate	0	Resident	ATLBR_S4_T2	ATLBR_S4
527	ATLBR	Atlantic Beach Bridge (AR-320)	Fall	Artificial	Concrete	15.21243517	9/29/2014	S4	T1	Black Margate	0	Resident	ATLBR_S4_T1	ATLBR_S4
528	BARGR	Barge Rock	Fall	Natural	Ledge	16.0898233	10/20/2014	S5	T2	Black Margate	0	Resident	BARGR_S5_T2	BARGR_S5
529	BARGR	Barge Rock	Fall	Natural	Ledge	16.0898233	10/20/2014	S5	T1	Black Margate	0	Resident	BARGR_S5_T1	BARGR_S5
530	BARGR	Barge Rock	Summer	Natural	Ledge	16.0898233	7/30/2014	S3	T1	Black Margate	0	Resident	BARGR_S3_T1	BARGR_S3
531	BARGR	Barge Rock	Summer	Natural	Ledge	16.0898233	7/30/2014	S3	T2	Black Margate	0	Resident	BARGR_S3_T2	BARGR_S3
532	BARGR	Barge Rock	Summer	Natural	Ledge	16.0898233	8/19/2013	S1	T2	Black Margate	0	Resident	BARGR_S1_T2	BARGR_S1
533	BARGR	Barge Rock	Summer	Natural	Ledge	16.0898233	8/19/2013	S1	T1	Black Margate	0	Resident	BARGR_S1_T1	BARGR_S1
534	BARGR	Barge Rock	Fall	Natural	Ledge	16.0898233	9/29/2014	S4	T2	Black Margate	0	Resident	BARGR_S4_T2	BARGR_S4
535	BARGR	Barge Rock	Fall	Natural	Ledge	16.0898233	9/29/2014	S4	T1	Black Margate	0	Resident	BARGR_S4_T1	BARGR_S4
536	BMPKS	Unknown Wreck 1(Bumpkiss)	Winter	Artificial	Ship	29.00679774	12/4/2013	S1	T2	Black Margate	0	Resident	BMPKS_S1_T2	BMPKS_S1
537	BMPKS	Unknown Wreck 1(Bumpkiss)	Winter	Artificial	Ship	29.00679774	12/4/2013	S1	T1	Black Margate	13	Resident	BMPKS_S1_T1	BMPKS_S1
538	BMPKS	Unknown Wreck 1(Bumpkiss)	Summer	Artificial	Ship	29.00679774	6/25/2014	S3	T2	Black Margate	0	Resident	BMPKS_S3_T2	BMPKS_S3
539	BMPKS	Unknown Wreck 1(Bumpkiss)	Summer	Artificial	Ship	29.00679774	6/25/2014	S3	T1	Black Margate	0	Resident	BMPKS_S3_T1	BMPKS_S3
540	BMPKS	Unknown Wreck 1(Bumpkiss)	Fall	Artificial	Ship	29.00679774	9/11/2014	S4	T1	Black Margate	0	Resident	BMPKS_S4_T1	BMPKS_S4
541	BMPKS	Unknown Wreck 1(Bumpkiss)	Fall	Artificial	Ship	29.00679774	9/11/2014	S4	T2	Black Margate	0	Resident	BMPKS_S4_T2	BMPKS_S4
542	BUMPY	Bumpy Ledge	Winter	Natural	Pavement & rubble	29.27680608	12/13/2013	S1	T1	Black Margate	0	Resident	BUMPY_S1_T1	BUMPY_S1
543	BUMPY	Bumpy Ledge	Winter	Natural	Pavement & rubble	29.27680608	12/13/2013	S1	T2	Black Margate	0	Resident	BUMPY_S1_T2	BUMPY_S1
544	BUMPY	Bumpy Ledge	Winter	Natural	Pavement & rubble	29.27680608	12/15/2014	S5	T2	Black Margate	0	Resident	BUMPY_S5_T2	BUMPY_S5
545	BUMPY	Bumpy Ledge	Winter	Natural	Pavement & rubble	29.27680608	12/15/2014	S5	T1	Black Margate	0	Resident	BUMPY_S5_T1	BUMPY_S5
546	BUMPY	Bumpy Ledge	Summer	Natural	Pavement & rubble	29.27680608	6/25/2014	S3	T2	Black Margate	0	Resident	BUMPY_S3_T2	BUMPY_S3
547	BUMPY	Bumpy Ledge	Summer	Natural	Pavement & rubble	29.27680608	6/25/2014	S3	T1	Black Margate	0	Resident	BUMPY_S3_T1	BUMPY_S3
548	BUMPY	Bumpy Ledge	Fall	Natural	Pavement & rubble	29.27680608	9/11/2014	S4	T2	Black Margate	0	Resident	BUMPY_S4_T2	BUMPY_S4
549	BUMPY	Bumpy Ledge	Fall	Natural	Pavement & rubble	29.27680608	9/11/2014	S4	T1	Black Margate	0	Resident	BUMPY_S4_T1	BUMPY_S4
550	CASSI	Cassimir	Fall	Artificial	Ship	32.61545978	11/5/2014	S5	T1	Black Margate	0	Resident	CASSI_S5_T1	CASSI_S5
551	CASSI	Cassimir	Fall	Artificial	Ship	32.61545978	11/5/2014	S5	T2	Black Margate	0	Resident	CASSI_S5_T2	CASSI_S5
552	CASSI	Cassimir	Fall	Artificial	Ship	32.61545978	9/4/2014	S4	T2	Black Margate	0	Resident	CASSI_S4_T2	CASSI_S4
553	CASSI	Cassimir	Fall	Artificial	Ship	32.61545978	9/4/2014	S4	T1	Black Margate	0	Resident	CASSI_S4_T1	CASSI_S4
554	CITYH	City of Houston	Summer	Artificial	Ship	27.96115776	6/25/2014	S3	T2	Black Margate	0	Resident	CITYH_S3_T2	CITYH_S3
555	CITYH	City of Houston	Summer	Artificial	Ship	27.96115776	6/25/2014	S3	T1	Black Margate	1	Resident	CITYH_S3_T1	CITYH_S3
556	CITYH	City of Houston	Fall	Artificial	Ship	27.96115776	9/11/2014	S4	T1	Black Margate	0	Resident	CITYH_S4_T1	CITYH_S4
557	CITYH	City of Houston	Fall	Artificial	Ship	27.96115776	9/11/2014	S4	T2	Black Margate	0	Resident	CITYH_S4_T2	CITYH_S4
558	CITYH	City of Houston	Fall	Artificial	Ship	27.96115776	9/25/2013	S1	T1	Black Margate	0	Resident	CITYH_S1_T1	CITYH_S1
559	CITYH	City of Houston	Fall	Artificial	Ship	27.96115776	9/25/2013	S1	T2	Black Margate	0	Resident	CITYH_S1_T2	CITYH_S1
560	CSPAR	Spar (AR-305)	Fall	Artificial	Ship	28.33647361	10/10/2014	S4	T2	Black Margate	0	Resident	CSPAR_S4_T2	CSPAR_S4
561	CSPAR	Spar (AR-305)	Fall	Artificial	Ship	28.33647361	10/10/2014	S4	T1	Black Margate	0	Resident	CSPAR_S4_T1	CSPAR_S4
562	CSPAR	Spar (AR-305)	Summer	Artificial	Ship	28.33647361	6/16/2014	S3	T2	Black Margate	0	Resident	CSPAR_S3_T2	CSPAR_S3
563	CSPAR	Spar (AR-305)	Summer	Artificial	Ship	28.33647361	6/16/2014	S3	T1	Black Margate	0	Resident	CSPAR_S3_T1	CSPAR_S3
564	CSPAR	Spar (AR-305)	Summer	Artificial	Ship	28.33647361	8/30/2013	S1	T1	Black Margate	0	Resident	CSPAR_S1_T1	CSPAR_S1
565	CSPAR	Spar (AR-305)	Summer	Artificial	Ship	28.33647361	8/30/2013	S1	T2	Black Margate	0	Resident	CSPAR_S1_T2	CSPAR_S1
566	DALRK	Dallas Rocks	Fall	Natural	Pavement & rubble	16.52236778	11/5/2014	S5	T1	Black Margate	0	Resident	DALRK_S5_T1	DALRK_S5
567	DALRK	Dallas Rocks	Fall	Natural	Pavement & rubble	16.52236778	11/5/2014	S5	T2	Black Margate	0	Resident	DALRK_S5_T2	DALRK_S5
568	DALRK	Dallas Rocks	Summer	Natural	Pavement & rubble	16.52236778	7/1/2014	S3	T2	Black Margate	0	Resident	DALRK_S3_T2	DALRK_S3
569	DALRK	Dallas Rocks	Summer	Natural	Pavement & rubble	16.52236778	7/1/2014	S3	T1	Black Margate	0	Resident	DALRK_S3_T1	DALRK_S3
570	DALRK	Dallas Rocks	Fall	Natural	Pavement & rubble	16.52236778	9/20/2013	S1	T2	Black Margate	0	Resident	DALRK_S1_T2	DALRK_S1
571	DALRK	Dallas Rocks	Fall	Natural	Pavement & rubble	16.52236778	9/20/2013	S1	T1	Black Margate	0	Resident	DALRK_S1_T1	DALRK_S1
572	DALRK	Dallas Rocks	Fall	Natural	Pavement & rubble	16.52236778	9/4/2014	S4	T1	Black Margate	0	Resident	DALRK_S4_T1	DALRK_S4
573	DALRK	Dallas Rocks	Fall	Natural	Pavement & rubble	16.52236778	9/4/2014	S4	T2	Black Margate	0	Resident	DALRK_S4_T2	DALRK_S4
574	HAMRH	Hammerhead Ledge	Winter	Natural	Pavement & rubble	25.43556682	12/13/2013	S1	T1	Black Margate	0	Resident	HAMRH_S1_T1	HAMRH_S1
575	HAMRH	Hammerhead Ledge	Winter	Natural	Pavement & rubble	25.43556682	12/13/2013	S1	T2	Black Margate	0	Resident	HAMRH_S1_T2	HAMRH_S1
576	HAMRH	Hammerhead Ledge	Winter	Natural	Pavement & rubble	25.43556682	12/19/2014	S5	T2	Black Margate	0	Resident	HAMRH_S5_T2	HAMRH_S5
577	HAMRH	Hammerhead Ledge	Winter	Natural	Pavement & rubble	25.43556682	12/19/2014	S5	T1	Black Margate	0	Resident	HAMRH_S5_T1	HAMRH_S5
578	HAMRH	Hammerhead Ledge	Summer	Natural	Pavement & rubble	25.43556682	6/30/2014	S3	T2	Black Margate	0	Resident	HAMRH_S3_T2	HAMRH_S3
579	HAMRH	Hammerhead Ledge	Summer	Natural	Pavement & rubble	25.43556682	6/30/2014	S3	T1	Black Margate	0	Resident	HAMRH_S3_T1	HAMRH_S3
580	HAMRH	Hammerhead Ledge	Fall	Natural	Pavement & rubble	25.43556682	9/11/2014	S4	T2	Black Margate	0	Resident	HAMRH_S4_T2	HAMRH_S4
581	HAMRH	Hammerhead Ledge	Fall	Natural	Pavement & rubble	25.43556682	9/11/2014	S4	T1	Black Margate	0	Resident	HAMRH_S4_T1	HAMRH_S4
582	INDRA	USS Indra (AR-342)	Spring	Artificial	Ship	14.97184104	5/18/2015	S6	T1	Black Margate	0	Resident	INDRA_S6_T1	INDRA_S6
583	INDRA	USS Indra (AR-342)	Spring	Artificial	Ship	14.97184104	5/18/2015	S6	T2	Black Margate	0	Resident	INDRA_S6_T2	INDRA_S6
584	INDRA	USS Indra (AR-342)	Summer	Artificial	Ship	14.97184104	6/9/2014	S3	T2	Black Margate	0	Resident	INDRA_S3_T2	INDRA_S3
585	INDRA	USS Indra (AR-342)	Summer	Artificial	Ship	14.97184104	6/9/2014	S3	T1	Black Margate	0	Resident	INDRA_S3_T1	INDRA_S3
586	INDRA	USS Indra (AR-342)	Summer	Artificial	Ship	14.97184104	8/21/2014	S4	T2	Black Margate	0	Resident	INDRA_S4_T2	INDRA_S4
587	INDRA	USS Indra (AR-342)	Summer	Artificial	Ship	14.97184104	8/21/2014	S4	T1	Black Margate	0	Resident	INDRA_S4_T1	INDRA_S4
588	JGILL	Gill	Fall	Artificial	Ship	25.07598079	11/13/2014	S5	T1	Black Margate	0	Resident	JGILL_S5_T1	JGILL_S5
589	JGILL	Gill	Fall	Artificial	Ship	25.07598079	11/13/2014	S5	T2	Black Margate	0	Resident	JGILL_S5_T2	JGILL_S5
590	JGILL	Gill	Summer	Artificial	Ship	25.07598079	6/24/2014	S3	T2	Black Margate	2	Resident	JGILL_S3_T2	JGILL_S3
591	JGILL	Gill	Summer	Artificial	Ship	25.07598079	6/24/2014	S3	T1	Black Margate	0	Resident	JGILL_S3_T1	JGILL_S3
592	JGILL	Gill	Summer	Artificial	Ship	25.07598079	8/7/2014	S4	T1	Black Margate	0	Resident	JGILL_S4_T1	JGILL_S4
593	JGILL	Gill	Summer	Artificial	Ship	25.07598079	8/7/2014	S4	T2	Black Margate	0	Resident	JGILL_S4_T2	JGILL_S4
594	JGILL	Gill	Fall	Artificial	Ship	25.07598079	9/24/2013	S1	T1	Black Margate	0	Resident	JGILL_S1_T1	JGILL_S1
595	JGILL	Gill	Fall	Artificial	Ship	25.07598079	9/24/2013	S1	T2	Black Margate	0	Resident	JGILL_S1_T2	JGILL_S1
596	KEYPO	Keypost Rock	Fall	Natural	Ledge	15.01684745	10/2/2014	S4	T2	Black Margate	0	Resident	KEYPO_S4_T2	KEYPO_S4
597	KEYPO	Keypost Rock	Fall	Natural	Ledge	15.01684745	10/2/2014	S4	T1	Black Margate	0	Resident	KEYPO_S4_T1	KEYPO_S4
598	KEYPO	Keypost Rock	Fall	Natural	Ledge	15.01684745	10/24/2014	S5	T1	Black Margate	0	Resident	KEYPO_S5_T1	KEYPO_S5
599	KEYPO	Keypost Rock	Fall	Natural	Ledge	15.01684745	10/24/2014	S5	T2	Black Margate	0	Resident	KEYPO_S5_T2	KEYPO_S5
600	KEYPO	Keypost Rock	Summer	Natural	Ledge	15.01684745	7/29/2014	S3	T2	Black Margate	0	Resident	KEYPO_S3_T2	KEYPO_S3
601	KEYPO	Keypost Rock	Summer	Natural	Ledge	15.01684745	7/29/2014	S3	T1	Black Margate	0	Resident	KEYPO_S3_T1	KEYPO_S3
602	KEYPO	Keypost Rock	Fall	Natural	Ledge	15.01684745	9/6/2013	S1	T2	Black Margate	0	Resident	KEYPO_S1_T2	KEYPO_S1
603	KEYPO	Keypost Rock	Fall	Natural	Ledge	15.01684745	9/6/2013	S1	T1	Black Margate	0	Resident	KEYPO_S1_T1	KEYPO_S1
604	KNUCB	Southwest of Knuckle Buoy	Fall	Natural	Pavement & rubble	14.31094027	10/20/2014	S5	T2	Black Margate	0	Resident	KNUCB_S5_T2	KNUCB_S5
605	KNUCB	Southwest of Knuckle Buoy	Fall	Natural	Pavement & rubble	14.31094027	10/20/2014	S5	T1	Black Margate	0	Resident	KNUCB_S5_T1	KNUCB_S5
606	KNUCB	Southwest of Knuckle Buoy	Fall	Natural	Pavement & rubble	14.31094027	10/28/2013	S2	T2	Black Margate	0	Resident	KNUCB_S2_T2	KNUCB_S2
607	KNUCB	Southwest of Knuckle Buoy	Fall	Natural	Pavement & rubble	14.31094027	10/28/2013	S2	T1	Black Margate	0	Resident	KNUCB_S2_T1	KNUCB_S2
608	KNUCB	Southwest of Knuckle Buoy	Spring	Natural	Pavement & rubble	14.31094027	5/18/2015	S6	T1	Black Margate	0	Resident	KNUCB_S6_T1	KNUCB_S6
609	KNUCB	Southwest of Knuckle Buoy	Spring	Natural	Pavement & rubble	14.31094027	5/18/2015	S6	T2	Black Margate	0	Resident	KNUCB_S6_T2	KNUCB_S6
610	KNUCB	Southwest of Knuckle Buoy	Summer	Natural	Pavement & rubble	14.31094027	8/20/2013	S1	T1	Black Margate	0	Resident	KNUCB_S1_T1	KNUCB_S1
611	KNUCB	Southwest of Knuckle Buoy	Summer	Natural	Pavement & rubble	14.31094027	8/22/2014	S4	T2	Black Margate	0	Resident	KNUCB_S4_T2	KNUCB_S4
612	KNUCB	Southwest of Knuckle Buoy	Summer	Natural	Pavement & rubble	14.31094027	8/22/2014	S4	T1	Black Margate	0	Resident	KNUCB_S4_T1	KNUCB_S4
613	LIGHT	Lightning Bolt Ledge	Winter	Natural	Pavement & rubble	28.52773181	12/13/2013	S1	T2	Black Margate	0	Resident	LIGHT_S1_T2	LIGHT_S1
614	LIGHT	Lightning Bolt Ledge	Winter	Natural	Pavement & rubble	28.52773181	12/13/2013	S1	T1	Black Margate	0	Resident	LIGHT_S1_T1	LIGHT_S1
615	LIGHT	Lightning Bolt Ledge	Winter	Natural	Pavement & rubble	28.52773181	12/19/2014	S5	T1	Black Margate	0	Resident	LIGHT_S5_T1	LIGHT_S5
616	LIGHT	Lightning Bolt Ledge	Winter	Natural	Pavement & rubble	28.52773181	12/19/2014	S5	T2	Black Margate	0	Resident	LIGHT_S5_T2	LIGHT_S5
617	LIGHT	Lightning Bolt Ledge	Summer	Natural	Pavement & rubble	28.52773181	6/25/2014	S3	T1	Black Margate	0	Resident	LIGHT_S3_T1	LIGHT_S3
618	LIGHT	Lightning Bolt Ledge	Summer	Natural	Pavement & rubble	28.52773181	6/25/2014	S3	T2	Black Margate	0	Resident	LIGHT_S3_T2	LIGHT_S3
619	LIGHT	Lightning Bolt Ledge	Fall	Natural	Pavement & rubble	28.52773181	9/11/2014	S4	T1	Black Margate	0	Resident	LIGHT_S4_T1	LIGHT_S4
620	LIGHT	Lightning Bolt Ledge	Fall	Natural	Pavement & rubble	28.52773181	9/11/2014	S4	T2	Black Margate	0	Resident	LIGHT_S4_T2	LIGHT_S4
621	NWREF	Northwest reef	Fall	Natural	Ledge	20.9400709	10/10/2014	S4	T2	Black Margate	0	Resident	NWREF_S4_T2	NWREF_S4
622	NWREF	Northwest reef	Fall	Natural	Ledge	20.9400709	10/10/2014	S4	T1	Black Margate	0	Resident	NWREF_S4_T1	NWREF_S4
623	NWREF	Northwest reef	Fall	Natural	Ledge	20.9400709	10/20/2014	S5	T1	Black Margate	0	Resident	NWREF_S5_T1	NWREF_S5
624	NWREF	Northwest reef	Spring	Natural	Ledge	20.9400709	5/18/2015	S6	T1	Black Margate	0	Resident	NWREF_S6_T1	NWREF_S6
625	NWREF	Northwest reef	Spring	Natural	Ledge	20.9400709	5/18/2015	S6	T2	Black Margate	0	Resident	NWREF_S6_T2	NWREF_S6
626	NWREF	Northwest reef	Summer	Natural	Ledge	20.9400709	6/17/2014	S3	T1	Black Margate	0	Resident	NWREF_S3_T1	NWREF_S3
627	NWREF	Northwest reef	Summer	Natural	Ledge	20.9400709	6/17/2014	S3	T2	Black Margate	1	Resident	NWREF_S3_T2	NWREF_S3
628	NWREF	Northwest reef	Summer	Natural	Ledge	20.9400709	8/12/2013	S1	T1	Black Margate	0	Resident	NWREF_S1_T1	NWREF_S1
629	NWREF	Northwest reef	Summer	Natural	Ledge	20.9400709	8/19/2013	S1	T2	Black Margate	0	Resident	NWREF_S1_T2	NWREF_S1
630	OILYR	Yard Oiler FS-26 (AR-300)	Summer	Artificial	Ship	26.42223747	6/17/2014	S3	T1	Black Margate	0	Resident	OILYR_S3_T1	OILYR_S3
631	OILYR	Yard Oiler FS-26 (AR-300)	Summer	Artificial	Ship	26.42223747	6/17/2014	S3	T2	Black Margate	0	Resident	OILYR_S3_T2	OILYR_S3
632	PIP06	Concrete Pipes, 2006 (AR-345)	Fall	Artificial	Concrete	18.69011114	10/2/2014	S4	T1	Black Margate	0	Resident	PIP06_S4_T1	PIP06_S4
633	PIP06	Concrete Pipes, 2006 (AR-345)	Fall	Artificial	Concrete	18.69011114	10/2/2014	S4	T2	Black Margate	0	Resident	PIP06_S4_T2	PIP06_S4
634	PIP06	Concrete Pipes, 2006 (AR-345)	Fall	Artificial	Concrete	18.69011114	10/21/2014	S5	T2	Black Margate	0	Resident	PIP06_S5_T2	PIP06_S5
635	PIP06	Concrete Pipes, 2006 (AR-345)	Fall	Artificial	Concrete	18.69011114	10/21/2014	S5	T1	Black Margate	0	Resident	PIP06_S5_T1	PIP06_S5
636	PIP06	Concrete Pipes, 2006 (AR-345)	Fall	Artificial	Concrete	18.69011114	10/28/2013	S2	T1	Black Margate	0	Resident	PIP06_S2_T1	PIP06_S2
637	PIP06	Concrete Pipes, 2006 (AR-345)	Fall	Artificial	Concrete	18.69011114	10/28/2013	S2	T2	Black Margate	0	Resident	PIP06_S2_T2	PIP06_S2
638	PIP06	Concrete Pipes, 2006 (AR-345)	Spring	Artificial	Concrete	18.69011114	5/19/2015	S6	T2	Black Margate	0	Resident	PIP06_S6_T2	PIP06_S6
639	PIP06	Concrete Pipes, 2006 (AR-345)	Spring	Artificial	Concrete	18.69011114	5/19/2015	S6	T1	Black Margate	0	Resident	PIP06_S6_T1	PIP06_S6
640	PIP06	Concrete Pipes, 2006 (AR-345)	Summer	Artificial	Concrete	18.69011114	6/2/2014	S3	T2	Black Margate	0	Resident	PIP06_S3_T2	PIP06_S3
641	PIP06	Concrete Pipes, 2006 (AR-345)	Summer	Artificial	Concrete	18.69011114	6/2/2014	S3	T1	Black Margate	0	Resident	PIP06_S3_T1	PIP06_S3
642	PIP06	Concrete Pipes, 2006 (AR-345)	Summer	Artificial	Concrete	18.69011114	7/18/2013	S1	T1	Black Margate	0	Resident	PIP06_S1_T1	PIP06_S1
643	PIP06	Concrete Pipes, 2006 (AR-345)	Summer	Artificial	Concrete	18.69011114	7/18/2013	S1	T2	Black Margate	0	Resident	PIP06_S1_T2	PIP06_S1
644	PIP07	Concrete Pipes, 2007 (AR-342)	Fall	Artificial	Concrete	16.11035499	10/21/2014	S5	T2	Black Margate	0	Resident	PIP07_S5_T2	PIP07_S5
645	PIP07	Concrete Pipes, 2007 (AR-342)	Fall	Artificial	Concrete	16.11035499	10/21/2014	S5	T1	Black Margate	0	Resident	PIP07_S5_T1	PIP07_S5
646	PIP07	Concrete Pipes, 2007 (AR-342)	Spring	Artificial	Concrete	16.11035499	5/19/2015	S6	T2	Black Margate	0	Resident	PIP07_S6_T2	PIP07_S6
647	PIP07	Concrete Pipes, 2007 (AR-342)	Spring	Artificial	Concrete	16.11035499	5/19/2015	S6	T1	Black Margate	0	Resident	PIP07_S6_T1	PIP07_S6
648	PIP07	Concrete Pipes, 2007 (AR-342)	Summer	Artificial	Concrete	16.11035499	6/3/2014	S3	T2	Black Margate	0	Resident	PIP07_S3_T2	PIP07_S3
649	PIP07	Concrete Pipes, 2007 (AR-342)	Summer	Artificial	Concrete	16.11035499	6/3/2014	S3	T1	Black Margate	0	Resident	PIP07_S3_T1	PIP07_S3
650	PIP07	Concrete Pipes, 2007 (AR-342)	Summer	Artificial	Concrete	16.11035499	8/20/2014	S4	T1	Black Margate	0	Resident	PIP07_S4_T1	PIP07_S4
651	PIP07	Concrete Pipes, 2007 (AR-342)	Summer	Artificial	Concrete	16.11035499	8/20/2014	S4	T2	Black Margate	0	Resident	PIP07_S4_T2	PIP07_S4
652	PIP07	Concrete Pipes, 2007 (AR-342)	Fall	Artificial	Concrete	16.11035499	9/6/2013	S1	T2	Black Margate	0	Resident	PIP07_S1_T2	PIP07_S1
653	PIP07	Concrete Pipes, 2007 (AR-342)	Fall	Artificial	Concrete	16.11035499	9/6/2013	S1	T1	Black Margate	0	Resident	PIP07_S1_T1	PIP07_S1
654	RARIT	Raritan East	Winter	Artificial	Ship	21.47696619	12/18/2014	S5	T1	Black Margate	0	Resident	RARIT_S5_T1	RARIT_S5
655	RARIT	Raritan East	Winter	Artificial	Ship	21.47696619	12/18/2014	S5	T2	Black Margate	0	Resident	RARIT_S5_T2	RARIT_S5
656	RARIT	Raritan East	Summer	Artificial	Ship	21.47696619	6/25/2014	S3	T1	Black Margate	0	Resident	RARIT_S3_T1	RARIT_S3
657	RARIT	Raritan East	Summer	Artificial	Ship	21.47696619	6/30/2014	S3	T2	Black Margate	0	Resident	RARIT_S3_T2	RARIT_S3
658	RARIT	Raritan East	Fall	Artificial	Ship	21.47696619	9/11/2014	S4	T1	Black Margate	0	Resident	RARIT_S4_T1	RARIT_S4
659	RARIT	Raritan East	Fall	Artificial	Ship	21.47696619	9/11/2014	S4	T2	Black Margate	0	Resident	RARIT_S4_T2	RARIT_S4
660	RARIT	Raritan East	Fall	Artificial	Ship	21.47696619	9/25/2013	S1	T2	Black Margate	0	Resident	RARIT_S1_T2	RARIT_S1
661	RARIT	Raritan East	Fall	Artificial	Ship	21.47696619	9/25/2013	S1	T1	Black Margate	0	Resident	RARIT_S1_T1	RARIT_S1
662	STATR	Station Rock	Fall	Natural	Pavement & rubble	15.63813422	10/21/2014	S5	T1	Black Margate	0	Resident	STATR_S5_T1	STATR_S5
663	STATR	Station Rock	Fall	Natural	Pavement & rubble	15.63813422	10/21/2014	S5	T2	Black Margate	0	Resident	STATR_S5_T2	STATR_S5
664	STATR	Station Rock	Fall	Natural	Pavement & rubble	15.63813422	10/30/2013	S2	T1	Black Margate	0	Resident	STATR_S2_T1	STATR_S2
665	STATR	Station Rock	Fall	Natural	Pavement & rubble	15.63813422	10/30/2013	S2	T2	Black Margate	0	Resident	STATR_S2_T2	STATR_S2
666	STATR	Station Rock	Spring	Natural	Pavement & rubble	15.63813422	5/19/2015	S6	T1	Black Margate	0	Resident	STATR_S6_T1	STATR_S6
667	STATR	Station Rock	Spring	Natural	Pavement & rubble	15.63813422	5/19/2015	S6	T2	Black Margate	0	Resident	STATR_S6_T2	STATR_S6
668	STATR	Station Rock	Summer	Natural	Pavement & rubble	15.63813422	6/2/2014	S3	T2	Black Margate	0	Resident	STATR_S3_T2	STATR_S3
669	STATR	Station Rock	Summer	Natural	Pavement & rubble	15.63813422	6/2/2014	S3	T1	Black Margate	0	Resident	STATR_S3_T1	STATR_S3
670	STATR	Station Rock	Summer	Natural	Pavement & rubble	15.63813422	8/20/2014	S4	T2	Black Margate	0	Resident	STATR_S4_T2	STATR_S4
671	STATR	Station Rock	Summer	Natural	Pavement & rubble	15.63813422	8/20/2014	S4	T1	Black Margate	0	Resident	STATR_S4_T1	STATR_S4
672	STATR	Station Rock	Fall	Natural	Pavement & rubble	15.63813422	9/6/2013	S1	T1	Black Margate	0	Resident	STATR_S1_T1	STATR_S1
673	STATR	Station Rock	Fall	Natural	Pavement & rubble	15.63813422	9/6/2013	S1	T2	Black Margate	0	Resident	STATR_S1_T2	STATR_S1
674	THEOP	Theodore Parker (AR-315)	Fall	Artificial	Ship	10.19562914	10/2/2014	S4	T2	Black Margate	0	Resident	THEOP_S4_T2	THEOP_S4
675	THEOP	Theodore Parker (AR-315)	Fall	Artificial	Ship	10.19562914	10/2/2014	S4	T1	Black Margate	0	Resident	THEOP_S4_T1	THEOP_S4
676	THEOP	Theodore Parker (AR-315)	Fall	Artificial	Ship	10.19562914	10/20/2014	S5	T1	Black Margate	0	Resident	THEOP_S5_T1	THEOP_S5
677	THEOP	Theodore Parker (AR-315)	Fall	Artificial	Ship	10.19562914	10/20/2014	S5	T2	Black Margate	0	Resident	THEOP_S5_T2	THEOP_S5
678	THEOP	Theodore Parker (AR-315)	Fall	Artificial	Ship	10.19562914	10/29/2013	S2	T2	Black Margate	0	Resident	THEOP_S2_T2	THEOP_S2
679	THEOP	Theodore Parker (AR-315)	Fall	Artificial	Ship	10.19562914	10/29/2013	S2	T1	Black Margate	0	Resident	THEOP_S2_T1	THEOP_S2
680	THEOP	Theodore Parker (AR-315)	Summer	Artificial	Ship	10.19562914	7/29/2014	S3	T2	Black Margate	0	Resident	THEOP_S3_T2	THEOP_S3
681	THEOP	Theodore Parker (AR-315)	Summer	Artificial	Ship	10.19562914	7/29/2014	S3	T1	Black Margate	0	Resident	THEOP_S3_T1	THEOP_S3
682	THEOP	Theodore Parker (AR-315)	Summer	Artificial	Ship	10.19562914	7/8/2013	S1	T1	Black Margate	0	Resident	THEOP_S1_T1	THEOP_S1
683	THUMB	Thumb Ledge	Summer	Natural	Pavement & rubble	26.5460485	6/25/2014	S3	T1	Black Margate	0	Resident	THUMB_S3_T1	THUMB_S3
684	THUMB	Thumb Ledge	Summer	Natural	Pavement & rubble	26.5460485	6/30/2014	S3	T2	Black Margate	0	Resident	THUMB_S3_T2	THUMB_S3
685	THUMB	Thumb Ledge	Fall	Natural	Pavement & rubble	26.5460485	9/11/2014	S4	T1	Black Margate	0	Resident	THUMB_S4_T1	THUMB_S4
686	THUMB	Thumb Ledge	Fall	Natural	Pavement & rubble	26.5460485	9/11/2014	S4	T2	Black Margate	0	Resident	THUMB_S4_T2	THUMB_S4
687	THUMB	Thumb Ledge	Fall	Natural	Pavement & rubble	26.5460485	9/25/2013	S1	T1	Black Margate	0	Resident	THUMB_S1_T1	THUMB_S1
688	THUMB	Thumb Ledge	Fall	Natural	Pavement & rubble	26.5460485	9/25/2013	S1	T2	Black Margate	0	Resident	THUMB_S1_T2	THUMB_S1
689	TITAN	Titan (AR-345)	Fall	Artificial	Ship	16.59483131	10/2/2014	S4	T1	Black Margate	0	Resident	TITAN_S4_T1	TITAN_S4
690	TITAN	Titan (AR-345)	Fall	Artificial	Ship	16.59483131	10/2/2014	S4	T2	Black Margate	0	Resident	TITAN_S4_T2	TITAN_S4
691	TITAN	Titan (AR-345)	Fall	Artificial	Ship	16.59483131	10/21/2014	S5	T1	Black Margate	0	Resident	TITAN_S5_T1	TITAN_S5
692	TITAN	Titan (AR-345)	Fall	Artificial	Ship	16.59483131	10/21/2014	S5	T2	Black Margate	0	Resident	TITAN_S5_T2	TITAN_S5
693	TITAN	Titan (AR-345)	Fall	Artificial	Ship	16.59483131	10/28/2013	S2	T1	Black Margate	0	Resident	TITAN_S2_T1	TITAN_S2
694	TITAN	Titan (AR-345)	Fall	Artificial	Ship	16.59483131	10/28/2013	S2	T2	Black Margate	0	Resident	TITAN_S2_T2	TITAN_S2
695	TITAN	Titan (AR-345)	Spring	Artificial	Ship	16.59483131	5/19/2015	S6	T1	Black Margate	0	Resident	TITAN_S6_T1	TITAN_S6
696	TITAN	Titan (AR-345)	Spring	Artificial	Ship	16.59483131	5/19/2015	S6	T2	Black Margate	0	Resident	TITAN_S6_T2	TITAN_S6
697	TITAN	Titan (AR-345)	Summer	Artificial	Ship	16.59483131	6/2/2014	S3	T1	Black Margate	0	Resident	TITAN_S3_T1	TITAN_S3
698	TITAN	Titan (AR-345)	Summer	Artificial	Ship	16.59483131	6/2/2014	S3	T2	Black Margate	1	Resident	TITAN_S3_T2	TITAN_S3
699	TITAN	Titan (AR-345)	Summer	Artificial	Ship	16.59483131	7/18/2013	S1	T1	Black Margate	0	Resident	TITAN_S1_T1	TITAN_S1
700	TITAN	Titan (AR-345)	Summer	Artificial	Ship	16.59483131	7/18/2013	S1	T2	Black Margate	0	Resident	TITAN_S1_T2	TITAN_S1
701	WESTR	West Rock	Fall	Natural	Pavement & rubble	24.89868925	10/10/2014	S4	T1	Black Margate	0	Resident	WESTR_S4_T1	WESTR_S4
702	WESTR	West Rock	Fall	Natural	Pavement & rubble	24.89868925	10/10/2014	S4	T2	Black Margate	0	Resident	WESTR_S4_T2	WESTR_S4
703	WESTR	West Rock	Spring	Natural	Pavement & rubble	24.89868925	5/27/2015	S6	T1	Black Margate	0	Resident	WESTR_S6_T1	WESTR_S6
704	WESTR	West Rock	Spring	Natural	Pavement & rubble	24.89868925	5/27/2015	S6	T2	Black Margate	0	Resident	WESTR_S6_T2	WESTR_S6
705	WESTR	West Rock	Summer	Natural	Pavement & rubble	24.89868925	6/16/2014	S3	T1	Black Margate	0	Resident	WESTR_S3_T1	WESTR_S3
706	WESTR	West Rock	Summer	Natural	Pavement & rubble	24.89868925	6/16/2014	S3	T2	Black Margate	0	Resident	WESTR_S3_T2	WESTR_S3
707	WESTR	West Rock	Fall	Natural	Pavement & rubble	24.89868925	9/4/2013	S1	T1	Black Margate	0	Resident	WESTR_S1_T1	WESTR_S1
708	WESTR	West Rock	Fall	Natural	Pavement & rubble	24.89868925	9/4/2013	S1	T2	Black Margate	0	Resident	WESTR_S1_T2	WESTR_S1
709	10FAT	10 Fathom	Fall	Natural	Ledge	20.89122935	10/20/2014	S5	T2	Cobia	0	Transient	10FAT_S5_T2	10FAT_S5
710	10FAT	10 Fathom	Fall	Natural	Ledge	20.89122935	10/20/2014	S5	T1	Cobia	0	Transient	10FAT_S5_T1	10FAT_S5
711	10FAT	10 Fathom	Fall	Natural	Ledge	20.89122935	10/29/2013	S2	T2	Cobia	0	Transient	10FAT_S2_T2	10FAT_S2
712	10FAT	10 Fathom	Fall	Natural	Ledge	20.89122935	10/29/2013	S2	T1	Cobia	0	Transient	10FAT_S2_T1	10FAT_S2
713	10FAT	10 Fathom	Spring	Natural	Ledge	20.89122935	5/18/2015	S6	T1	Cobia	0	Transient	10FAT_S6_T1	10FAT_S6
714	10FAT	10 Fathom	Spring	Natural	Ledge	20.89122935	5/18/2015	S6	T2	Cobia	0	Transient	10FAT_S6_T2	10FAT_S6
715	10FAT	10 Fathom	Summer	Natural	Ledge	20.89122935	6/17/2014	S3	T1	Cobia	0	Transient	10FAT_S3_T1	10FAT_S3
716	10FAT	10 Fathom	Summer	Natural	Ledge	20.89122935	8/20/2013	S1	T2	Cobia	0	Transient	10FAT_S1_T2	10FAT_S1
717	10FAT	10 Fathom	Summer	Natural	Ledge	20.89122935	8/20/2013	S1	T1	Cobia	0	Transient	10FAT_S1_T1	10FAT_S1
718	10FAT	10 Fathom	Summer	Natural	Ledge	20.89122935	8/22/2014	S4	T2	Cobia	0	Transient	10FAT_S4_T2	10FAT_S4
719	10FAT	10 Fathom	Summer	Natural	Ledge	20.89122935	8/22/2014	S4	T1	Cobia	0	Transient	10FAT_S4_T1	10FAT_S4
720	200LE	200 / 200 Ledge	Fall	Natural	Ledge	25.29443981	11/5/2014	S5	T2	Cobia	0	Transient	200LE_S5_T2	200LE_S5
721	200LE	200 / 200 Ledge	Fall	Natural	Ledge	25.29443981	11/5/2014	S5	T1	Cobia	0	Transient	200LE_S5_T1	200LE_S5
722	200LE	200 / 200 Ledge	Fall	Natural	Ledge	25.29443981	9/20/2013	S1	T2	Cobia	0	Transient	200LE_S1_T2	200LE_S1
723	200LE	200 / 200 Ledge	Fall	Natural	Ledge	25.29443981	9/20/2013	S1	T1	Cobia	0	Transient	200LE_S1_T1	200LE_S1
724	200LE	200 / 200 Ledge	Fall	Natural	Ledge	25.29443981	9/4/2014	S4	T2	Cobia	0	Transient	200LE_S4_T2	200LE_S4
725	200LE	200 / 200 Ledge	Fall	Natural	Ledge	25.29443981	9/4/2014	S4	T1	Cobia	0	Transient	200LE_S4_T1	200LE_S4
726	210RK	210 Rock	Fall	Natural	Pavement & rubble	30.15862839	10/10/2014	S4	T1	Cobia	0	Transient	210RK_S4_T1	210RK_S4
727	210RK	210 Rock	Fall	Natural	Pavement & rubble	30.15862839	10/10/2014	S4	T2	Cobia	0	Transient	210RK_S4_T2	210RK_S4
728	210RK	210 Rock	Summer	Natural	Pavement & rubble	30.15862839	6/16/2014	S3	T1	Cobia	0	Transient	210RK_S3_T1	210RK_S3
729	210RK	210 Rock	Summer	Natural	Pavement & rubble	30.15862839	6/16/2014	S3	T2	Cobia	0	Transient	210RK_S3_T2	210RK_S3
730	210RK	210 Rock	Fall	Natural	Pavement & rubble	30.15862839	9/4/2013	S1	T2	Cobia	0	Transient	210RK_S1_T2	210RK_S1
731	210RK	210 Rock	Fall	Natural	Pavement & rubble	30.15862839	9/4/2013	S1	T1	Cobia	0	Transient	210RK_S1_T1	210RK_S1
732	23MLE	23 Mile Ledge	Summer	Natural	Ledge	28.68252984	6/24/2014	S3	T1	Cobia	0	Transient	23MLE_S3_T1	23MLE_S3
733	23MLE	23 Mile Ledge	Summer	Natural	Ledge	28.68252984	6/24/2014	S3	T2	Cobia	0	Transient	23MLE_S3_T2	23MLE_S3
734	23MLE	23 Mile Ledge	Fall	Natural	Ledge	28.68252984	9/5/2014	S4	T1	Cobia	0	Transient	23MLE_S4_T1	23MLE_S4
735	23MLE	23 Mile Ledge	Fall	Natural	Ledge	28.68252984	9/5/2014	S4	T2	Cobia	0	Transient	23MLE_S4_T2	23MLE_S4
736	5MLED	5 Mile Ledge	Fall	Natural	Ledge	15.77278709	11/13/2014	S5	T2	Cobia	0	Transient	5MLED_S5_T2	5MLED_S5
737	5MLED	5 Mile Ledge	Fall	Natural	Ledge	15.77278709	11/13/2014	S5	T1	Cobia	0	Transient	5MLED_S5_T1	5MLED_S5
738	5MLED	5 Mile Ledge	Summer	Natural	Ledge	15.77278709	7/1/2014	S3	T2	Cobia	0	Transient	5MLED_S3_T2	5MLED_S3
739	5MLED	5 Mile Ledge	Summer	Natural	Ledge	15.77278709	7/1/2014	S3	T1	Cobia	0	Transient	5MLED_S3_T1	5MLED_S3
740	5MLED	5 Mile Ledge	Fall	Natural	Ledge	15.77278709	9/19/2013	S1	T1	Cobia	0	Transient	5MLED_S1_T1	5MLED_S1
741	5MLED	5 Mile Ledge	Fall	Natural	Ledge	15.77278709	9/19/2013	S1	T2	Cobia	0	Transient	5MLED_S1_T2	5MLED_S1
742	5MLED	5 Mile Ledge	Fall	Natural	Ledge	15.77278709	9/5/2014	S4	T1	Cobia	0	Transient	5MLED_S4_T1	5MLED_S4
743	5MLED	5 Mile Ledge	Fall	Natural	Ledge	15.77278709	9/5/2014	S4	T2	Cobia	0	Transient	5MLED_S4_T2	5MLED_S4
744	ALEXR	Alexander Ramsey	Fall	Artificial	Ship	11.97485879	11/13/2014	S5	T1	Cobia	0	Transient	ALEXR_S5_T1	ALEXR_S5
745	ALEXR	Alexander Ramsey	Fall	Artificial	Ship	11.97485879	11/13/2014	S5	T2	Cobia	0	Transient	ALEXR_S5_T2	ALEXR_S5
746	ALEXR	Alexander Ramsey	Summer	Artificial	Ship	11.97485879	7/1/2014	S3	T2	Cobia	0	Transient	ALEXR_S3_T2	ALEXR_S3
747	ALEXR	Alexander Ramsey	Summer	Artificial	Ship	11.97485879	7/1/2014	S3	T1	Cobia	0	Transient	ALEXR_S3_T1	ALEXR_S3
748	ALEXR	Alexander Ramsey	Fall	Artificial	Ship	11.97485879	9/19/2013	S1	T2	Cobia	0	Transient	ALEXR_S1_T2	ALEXR_S1
749	ALEXR	Alexander Ramsey	Fall	Artificial	Ship	11.97485879	9/19/2013	S1	T1	Cobia	0	Transient	ALEXR_S1_T1	ALEXR_S1
750	ALEXR	Alexander Ramsey	Fall	Artificial	Ship	11.97485879	9/5/2014	S4	T1	Cobia	0	Transient	ALEXR_S4_T1	ALEXR_S4
751	ALEXR	Alexander Ramsey	Fall	Artificial	Ship	11.97485879	9/5/2014	S4	T2	Cobia	0	Transient	ALEXR_S4_T2	ALEXR_S4
752	ATLBR	Atlantic Beach Bridge (AR-320)	Fall	Artificial	Concrete	15.21243517	10/20/2014	S5	T1	Cobia	0	Transient	ATLBR_S5_T1	ATLBR_S5
753	ATLBR	Atlantic Beach Bridge (AR-320)	Fall	Artificial	Concrete	15.21243517	10/20/2014	S5	T2	Cobia	0	Transient	ATLBR_S5_T2	ATLBR_S5
754	ATLBR	Atlantic Beach Bridge (AR-320)	Fall	Artificial	Concrete	15.21243517	10/31/2013	S2	T2	Cobia	0	Transient	ATLBR_S2_T2	ATLBR_S2
755	ATLBR	Atlantic Beach Bridge (AR-320)	Fall	Artificial	Concrete	15.21243517	10/31/2013	S2	T1	Cobia	0	Transient	ATLBR_S2_T1	ATLBR_S2
756	ATLBR	Atlantic Beach Bridge (AR-320)	Spring	Artificial	Concrete	15.21243517	5/19/2015	S6	T1	Cobia	0	Transient	ATLBR_S6_T1	ATLBR_S6
757	ATLBR	Atlantic Beach Bridge (AR-320)	Spring	Artificial	Concrete	15.21243517	5/19/2015	S6	T2	Cobia	0	Transient	ATLBR_S6_T2	ATLBR_S6
758	ATLBR	Atlantic Beach Bridge (AR-320)	Summer	Artificial	Concrete	15.21243517	7/29/2014	S3	T1	Cobia	0	Transient	ATLBR_S3_T1	ATLBR_S3
759	ATLBR	Atlantic Beach Bridge (AR-320)	Summer	Artificial	Concrete	15.21243517	7/29/2014	S3	T2	Cobia	0	Transient	ATLBR_S3_T2	ATLBR_S3
760	ATLBR	Atlantic Beach Bridge (AR-320)	Summer	Artificial	Concrete	15.21243517	7/8/2013	S1	T1	Cobia	0	Transient	ATLBR_S1_T1	ATLBR_S1
761	ATLBR	Atlantic Beach Bridge (AR-320)	Summer	Artificial	Concrete	15.21243517	7/8/2013	S1	T2	Cobia	0	Transient	ATLBR_S1_T2	ATLBR_S1
762	ATLBR	Atlantic Beach Bridge (AR-320)	Fall	Artificial	Concrete	15.21243517	9/29/2014	S4	T2	Cobia	0	Transient	ATLBR_S4_T2	ATLBR_S4
763	ATLBR	Atlantic Beach Bridge (AR-320)	Fall	Artificial	Concrete	15.21243517	9/29/2014	S4	T1	Cobia	0	Transient	ATLBR_S4_T1	ATLBR_S4
764	BARGR	Barge Rock	Fall	Natural	Ledge	16.0898233	10/20/2014	S5	T2	Cobia	0	Transient	BARGR_S5_T2	BARGR_S5
765	BARGR	Barge Rock	Fall	Natural	Ledge	16.0898233	10/20/2014	S5	T1	Cobia	0	Transient	BARGR_S5_T1	BARGR_S5
766	BARGR	Barge Rock	Summer	Natural	Ledge	16.0898233	7/30/2014	S3	T1	Cobia	0	Transient	BARGR_S3_T1	BARGR_S3
767	BARGR	Barge Rock	Summer	Natural	Ledge	16.0898233	7/30/2014	S3	T2	Cobia	0	Transient	BARGR_S3_T2	BARGR_S3
768	BARGR	Barge Rock	Summer	Natural	Ledge	16.0898233	8/19/2013	S1	T2	Cobia	0	Transient	BARGR_S1_T2	BARGR_S1
769	BARGR	Barge Rock	Summer	Natural	Ledge	16.0898233	8/19/2013	S1	T1	Cobia	0	Transient	BARGR_S1_T1	BARGR_S1
770	BARGR	Barge Rock	Fall	Natural	Ledge	16.0898233	9/29/2014	S4	T2	Cobia	0	Transient	BARGR_S4_T2	BARGR_S4
771	BARGR	Barge Rock	Fall	Natural	Ledge	16.0898233	9/29/2014	S4	T1	Cobia	0	Transient	BARGR_S4_T1	BARGR_S4
772	BMPKS	Unknown Wreck 1(Bumpkiss)	Winter	Artificial	Ship	29.00679774	12/4/2013	S1	T2	Cobia	0	Transient	BMPKS_S1_T2	BMPKS_S1
773	BMPKS	Unknown Wreck 1(Bumpkiss)	Winter	Artificial	Ship	29.00679774	12/4/2013	S1	T1	Cobia	0	Transient	BMPKS_S1_T1	BMPKS_S1
774	BMPKS	Unknown Wreck 1(Bumpkiss)	Summer	Artificial	Ship	29.00679774	6/25/2014	S3	T2	Cobia	0	Transient	BMPKS_S3_T2	BMPKS_S3
775	BMPKS	Unknown Wreck 1(Bumpkiss)	Summer	Artificial	Ship	29.00679774	6/25/2014	S3	T1	Cobia	0	Transient	BMPKS_S3_T1	BMPKS_S3
776	BMPKS	Unknown Wreck 1(Bumpkiss)	Fall	Artificial	Ship	29.00679774	9/11/2014	S4	T1	Cobia	0	Transient	BMPKS_S4_T1	BMPKS_S4
777	BMPKS	Unknown Wreck 1(Bumpkiss)	Fall	Artificial	Ship	29.00679774	9/11/2014	S4	T2	Cobia	0	Transient	BMPKS_S4_T2	BMPKS_S4
778	BUMPY	Bumpy Ledge	Winter	Natural	Pavement & rubble	29.27680608	12/13/2013	S1	T1	Cobia	0	Transient	BUMPY_S1_T1	BUMPY_S1
779	BUMPY	Bumpy Ledge	Winter	Natural	Pavement & rubble	29.27680608	12/13/2013	S1	T2	Cobia	0	Transient	BUMPY_S1_T2	BUMPY_S1
780	BUMPY	Bumpy Ledge	Winter	Natural	Pavement & rubble	29.27680608	12/15/2014	S5	T2	Cobia	0	Transient	BUMPY_S5_T2	BUMPY_S5
781	BUMPY	Bumpy Ledge	Winter	Natural	Pavement & rubble	29.27680608	12/15/2014	S5	T1	Cobia	0	Transient	BUMPY_S5_T1	BUMPY_S5
782	BUMPY	Bumpy Ledge	Summer	Natural	Pavement & rubble	29.27680608	6/25/2014	S3	T2	Cobia	0	Transient	BUMPY_S3_T2	BUMPY_S3
783	BUMPY	Bumpy Ledge	Summer	Natural	Pavement & rubble	29.27680608	6/25/2014	S3	T1	Cobia	0	Transient	BUMPY_S3_T1	BUMPY_S3
784	BUMPY	Bumpy Ledge	Fall	Natural	Pavement & rubble	29.27680608	9/11/2014	S4	T2	Cobia	0	Transient	BUMPY_S4_T2	BUMPY_S4
785	BUMPY	Bumpy Ledge	Fall	Natural	Pavement & rubble	29.27680608	9/11/2014	S4	T1	Cobia	0	Transient	BUMPY_S4_T1	BUMPY_S4
786	CASSI	Cassimir	Fall	Artificial	Ship	32.61545978	11/5/2014	S5	T1	Cobia	0	Transient	CASSI_S5_T1	CASSI_S5
787	CASSI	Cassimir	Fall	Artificial	Ship	32.61545978	11/5/2014	S5	T2	Cobia	0	Transient	CASSI_S5_T2	CASSI_S5
788	CASSI	Cassimir	Fall	Artificial	Ship	32.61545978	9/4/2014	S4	T2	Cobia	0	Transient	CASSI_S4_T2	CASSI_S4
789	CASSI	Cassimir	Fall	Artificial	Ship	32.61545978	9/4/2014	S4	T1	Cobia	0	Transient	CASSI_S4_T1	CASSI_S4
790	CITYH	City of Houston	Summer	Artificial	Ship	27.96115776	6/25/2014	S3	T2	Cobia	0	Transient	CITYH_S3_T2	CITYH_S3
791	CITYH	City of Houston	Summer	Artificial	Ship	27.96115776	6/25/2014	S3	T1	Cobia	0	Transient	CITYH_S3_T1	CITYH_S3
792	CITYH	City of Houston	Fall	Artificial	Ship	27.96115776	9/11/2014	S4	T1	Cobia	0	Transient	CITYH_S4_T1	CITYH_S4
793	CITYH	City of Houston	Fall	Artificial	Ship	27.96115776	9/11/2014	S4	T2	Cobia	0	Transient	CITYH_S4_T2	CITYH_S4
794	CITYH	City of Houston	Fall	Artificial	Ship	27.96115776	9/25/2013	S1	T1	Cobia	0	Transient	CITYH_S1_T1	CITYH_S1
795	CITYH	City of Houston	Fall	Artificial	Ship	27.96115776	9/25/2013	S1	T2	Cobia	1	Transient	CITYH_S1_T2	CITYH_S1
796	CSPAR	Spar (AR-305)	Fall	Artificial	Ship	28.33647361	10/10/2014	S4	T2	Cobia	0	Transient	CSPAR_S4_T2	CSPAR_S4
797	CSPAR	Spar (AR-305)	Fall	Artificial	Ship	28.33647361	10/10/2014	S4	T1	Cobia	0	Transient	CSPAR_S4_T1	CSPAR_S4
798	CSPAR	Spar (AR-305)	Summer	Artificial	Ship	28.33647361	6/16/2014	S3	T2	Cobia	0	Transient	CSPAR_S3_T2	CSPAR_S3
799	CSPAR	Spar (AR-305)	Summer	Artificial	Ship	28.33647361	6/16/2014	S3	T1	Cobia	0	Transient	CSPAR_S3_T1	CSPAR_S3
800	CSPAR	Spar (AR-305)	Summer	Artificial	Ship	28.33647361	8/30/2013	S1	T1	Cobia	0	Transient	CSPAR_S1_T1	CSPAR_S1
801	CSPAR	Spar (AR-305)	Summer	Artificial	Ship	28.33647361	8/30/2013	S1	T2	Cobia	0	Transient	CSPAR_S1_T2	CSPAR_S1
802	DALRK	Dallas Rocks	Fall	Natural	Pavement & rubble	16.52236778	11/5/2014	S5	T1	Cobia	0	Transient	DALRK_S5_T1	DALRK_S5
803	DALRK	Dallas Rocks	Fall	Natural	Pavement & rubble	16.52236778	11/5/2014	S5	T2	Cobia	0	Transient	DALRK_S5_T2	DALRK_S5
804	DALRK	Dallas Rocks	Summer	Natural	Pavement & rubble	16.52236778	7/1/2014	S3	T2	Cobia	0	Transient	DALRK_S3_T2	DALRK_S3
805	DALRK	Dallas Rocks	Summer	Natural	Pavement & rubble	16.52236778	7/1/2014	S3	T1	Cobia	0	Transient	DALRK_S3_T1	DALRK_S3
806	DALRK	Dallas Rocks	Fall	Natural	Pavement & rubble	16.52236778	9/20/2013	S1	T2	Cobia	0	Transient	DALRK_S1_T2	DALRK_S1
807	DALRK	Dallas Rocks	Fall	Natural	Pavement & rubble	16.52236778	9/20/2013	S1	T1	Cobia	0	Transient	DALRK_S1_T1	DALRK_S1
808	DALRK	Dallas Rocks	Fall	Natural	Pavement & rubble	16.52236778	9/4/2014	S4	T1	Cobia	0	Transient	DALRK_S4_T1	DALRK_S4
809	DALRK	Dallas Rocks	Fall	Natural	Pavement & rubble	16.52236778	9/4/2014	S4	T2	Cobia	0	Transient	DALRK_S4_T2	DALRK_S4
810	HAMRH	Hammerhead Ledge	Winter	Natural	Pavement & rubble	25.43556682	12/13/2013	S1	T1	Cobia	0	Transient	HAMRH_S1_T1	HAMRH_S1
811	HAMRH	Hammerhead Ledge	Winter	Natural	Pavement & rubble	25.43556682	12/13/2013	S1	T2	Cobia	0	Transient	HAMRH_S1_T2	HAMRH_S1
812	HAMRH	Hammerhead Ledge	Winter	Natural	Pavement & rubble	25.43556682	12/19/2014	S5	T2	Cobia	0	Transient	HAMRH_S5_T2	HAMRH_S5
813	HAMRH	Hammerhead Ledge	Winter	Natural	Pavement & rubble	25.43556682	12/19/2014	S5	T1	Cobia	0	Transient	HAMRH_S5_T1	HAMRH_S5
814	HAMRH	Hammerhead Ledge	Summer	Natural	Pavement & rubble	25.43556682	6/30/2014	S3	T2	Cobia	0	Transient	HAMRH_S3_T2	HAMRH_S3
815	HAMRH	Hammerhead Ledge	Summer	Natural	Pavement & rubble	25.43556682	6/30/2014	S3	T1	Cobia	0	Transient	HAMRH_S3_T1	HAMRH_S3
816	HAMRH	Hammerhead Ledge	Fall	Natural	Pavement & rubble	25.43556682	9/11/2014	S4	T2	Cobia	0	Transient	HAMRH_S4_T2	HAMRH_S4
817	HAMRH	Hammerhead Ledge	Fall	Natural	Pavement & rubble	25.43556682	9/11/2014	S4	T1	Cobia	0	Transient	HAMRH_S4_T1	HAMRH_S4
818	INDRA	USS Indra (AR-342)	Spring	Artificial	Ship	14.97184104	5/18/2015	S6	T1	Cobia	0	Transient	INDRA_S6_T1	INDRA_S6
819	INDRA	USS Indra (AR-342)	Spring	Artificial	Ship	14.97184104	5/18/2015	S6	T2	Cobia	0	Transient	INDRA_S6_T2	INDRA_S6
820	INDRA	USS Indra (AR-342)	Summer	Artificial	Ship	14.97184104	6/9/2014	S3	T2	Cobia	0	Transient	INDRA_S3_T2	INDRA_S3
821	INDRA	USS Indra (AR-342)	Summer	Artificial	Ship	14.97184104	6/9/2014	S3	T1	Cobia	0	Transient	INDRA_S3_T1	INDRA_S3
822	INDRA	USS Indra (AR-342)	Summer	Artificial	Ship	14.97184104	8/21/2014	S4	T2	Cobia	0	Transient	INDRA_S4_T2	INDRA_S4
823	INDRA	USS Indra (AR-342)	Summer	Artificial	Ship	14.97184104	8/21/2014	S4	T1	Cobia	0	Transient	INDRA_S4_T1	INDRA_S4
824	JGILL	Gill	Fall	Artificial	Ship	25.07598079	11/13/2014	S5	T1	Cobia	0	Transient	JGILL_S5_T1	JGILL_S5
825	JGILL	Gill	Fall	Artificial	Ship	25.07598079	11/13/2014	S5	T2	Cobia	0	Transient	JGILL_S5_T2	JGILL_S5
826	JGILL	Gill	Summer	Artificial	Ship	25.07598079	6/24/2014	S3	T2	Cobia	0	Transient	JGILL_S3_T2	JGILL_S3
827	JGILL	Gill	Summer	Artificial	Ship	25.07598079	6/24/2014	S3	T1	Cobia	0	Transient	JGILL_S3_T1	JGILL_S3
828	JGILL	Gill	Summer	Artificial	Ship	25.07598079	8/7/2014	S4	T1	Cobia	0	Transient	JGILL_S4_T1	JGILL_S4
829	JGILL	Gill	Summer	Artificial	Ship	25.07598079	8/7/2014	S4	T2	Cobia	0	Transient	JGILL_S4_T2	JGILL_S4
830	JGILL	Gill	Fall	Artificial	Ship	25.07598079	9/24/2013	S1	T1	Cobia	0	Transient	JGILL_S1_T1	JGILL_S1
831	JGILL	Gill	Fall	Artificial	Ship	25.07598079	9/24/2013	S1	T2	Cobia	0	Transient	JGILL_S1_T2	JGILL_S1
832	KEYPO	Keypost Rock	Fall	Natural	Ledge	15.01684745	10/2/2014	S4	T2	Cobia	0	Transient	KEYPO_S4_T2	KEYPO_S4
833	KEYPO	Keypost Rock	Fall	Natural	Ledge	15.01684745	10/2/2014	S4	T1	Cobia	0	Transient	KEYPO_S4_T1	KEYPO_S4
834	KEYPO	Keypost Rock	Fall	Natural	Ledge	15.01684745	10/24/2014	S5	T1	Cobia	0	Transient	KEYPO_S5_T1	KEYPO_S5
835	KEYPO	Keypost Rock	Fall	Natural	Ledge	15.01684745	10/24/2014	S5	T2	Cobia	0	Transient	KEYPO_S5_T2	KEYPO_S5
836	KEYPO	Keypost Rock	Summer	Natural	Ledge	15.01684745	7/29/2014	S3	T2	Cobia	0	Transient	KEYPO_S3_T2	KEYPO_S3
837	KEYPO	Keypost Rock	Summer	Natural	Ledge	15.01684745	7/29/2014	S3	T1	Cobia	0	Transient	KEYPO_S3_T1	KEYPO_S3
838	KEYPO	Keypost Rock	Fall	Natural	Ledge	15.01684745	9/6/2013	S1	T2	Cobia	0	Transient	KEYPO_S1_T2	KEYPO_S1
839	KEYPO	Keypost Rock	Fall	Natural	Ledge	15.01684745	9/6/2013	S1	T1	Cobia	0	Transient	KEYPO_S1_T1	KEYPO_S1
840	KNUCB	Southwest of Knuckle Buoy	Fall	Natural	Pavement & rubble	14.31094027	10/20/2014	S5	T2	Cobia	0	Transient	KNUCB_S5_T2	KNUCB_S5
841	KNUCB	Southwest of Knuckle Buoy	Fall	Natural	Pavement & rubble	14.31094027	10/20/2014	S5	T1	Cobia	0	Transient	KNUCB_S5_T1	KNUCB_S5
842	KNUCB	Southwest of Knuckle Buoy	Fall	Natural	Pavement & rubble	14.31094027	10/28/2013	S2	T2	Cobia	0	Transient	KNUCB_S2_T2	KNUCB_S2
843	KNUCB	Southwest of Knuckle Buoy	Fall	Natural	Pavement & rubble	14.31094027	10/28/2013	S2	T1	Cobia	0	Transient	KNUCB_S2_T1	KNUCB_S2
844	KNUCB	Southwest of Knuckle Buoy	Spring	Natural	Pavement & rubble	14.31094027	5/18/2015	S6	T1	Cobia	0	Transient	KNUCB_S6_T1	KNUCB_S6
845	KNUCB	Southwest of Knuckle Buoy	Spring	Natural	Pavement & rubble	14.31094027	5/18/2015	S6	T2	Cobia	0	Transient	KNUCB_S6_T2	KNUCB_S6
846	KNUCB	Southwest of Knuckle Buoy	Summer	Natural	Pavement & rubble	14.31094027	8/20/2013	S1	T1	Cobia	0	Transient	KNUCB_S1_T1	KNUCB_S1
847	KNUCB	Southwest of Knuckle Buoy	Summer	Natural	Pavement & rubble	14.31094027	8/22/2014	S4	T2	Cobia	0	Transient	KNUCB_S4_T2	KNUCB_S4
848	KNUCB	Southwest of Knuckle Buoy	Summer	Natural	Pavement & rubble	14.31094027	8/22/2014	S4	T1	Cobia	0	Transient	KNUCB_S4_T1	KNUCB_S4
849	LIGHT	Lightning Bolt Ledge	Winter	Natural	Pavement & rubble	28.52773181	12/13/2013	S1	T2	Cobia	0	Transient	LIGHT_S1_T2	LIGHT_S1
850	LIGHT	Lightning Bolt Ledge	Winter	Natural	Pavement & rubble	28.52773181	12/13/2013	S1	T1	Cobia	0	Transient	LIGHT_S1_T1	LIGHT_S1
851	LIGHT	Lightning Bolt Ledge	Winter	Natural	Pavement & rubble	28.52773181	12/19/2014	S5	T1	Cobia	0	Transient	LIGHT_S5_T1	LIGHT_S5
852	LIGHT	Lightning Bolt Ledge	Winter	Natural	Pavement & rubble	28.52773181	12/19/2014	S5	T2	Cobia	0	Transient	LIGHT_S5_T2	LIGHT_S5
853	LIGHT	Lightning Bolt Ledge	Summer	Natural	Pavement & rubble	28.52773181	6/25/2014	S3	T1	Cobia	0	Transient	LIGHT_S3_T1	LIGHT_S3
854	LIGHT	Lightning Bolt Ledge	Summer	Natural	Pavement & rubble	28.52773181	6/25/2014	S3	T2	Cobia	0	Transient	LIGHT_S3_T2	LIGHT_S3
855	LIGHT	Lightning Bolt Ledge	Fall	Natural	Pavement & rubble	28.52773181	9/11/2014	S4	T1	Cobia	0	Transient	LIGHT_S4_T1	LIGHT_S4
856	LIGHT	Lightning Bolt Ledge	Fall	Natural	Pavement & rubble	28.52773181	9/11/2014	S4	T2	Cobia	0	Transient	LIGHT_S4_T2	LIGHT_S4
857	NWREF	Northwest reef	Fall	Natural	Ledge	20.9400709	10/10/2014	S4	T2	Cobia	0	Transient	NWREF_S4_T2	NWREF_S4
858	NWREF	Northwest reef	Fall	Natural	Ledge	20.9400709	10/10/2014	S4	T1	Cobia	0	Transient	NWREF_S4_T1	NWREF_S4
859	NWREF	Northwest reef	Fall	Natural	Ledge	20.9400709	10/20/2014	S5	T1	Cobia	0	Transient	NWREF_S5_T1	NWREF_S5
860	NWREF	Northwest reef	Spring	Natural	Ledge	20.9400709	5/18/2015	S6	T1	Cobia	0	Transient	NWREF_S6_T1	NWREF_S6
861	NWREF	Northwest reef	Spring	Natural	Ledge	20.9400709	5/18/2015	S6	T2	Cobia	0	Transient	NWREF_S6_T2	NWREF_S6
862	NWREF	Northwest reef	Summer	Natural	Ledge	20.9400709	6/17/2014	S3	T1	Cobia	0	Transient	NWREF_S3_T1	NWREF_S3
863	NWREF	Northwest reef	Summer	Natural	Ledge	20.9400709	6/17/2014	S3	T2	Cobia	0	Transient	NWREF_S3_T2	NWREF_S3
864	NWREF	Northwest reef	Summer	Natural	Ledge	20.9400709	8/12/2013	S1	T1	Cobia	0	Transient	NWREF_S1_T1	NWREF_S1
865	NWREF	Northwest reef	Summer	Natural	Ledge	20.9400709	8/19/2013	S1	T2	Cobia	0	Transient	NWREF_S1_T2	NWREF_S1
866	OILYR	Yard Oiler FS-26 (AR-300)	Summer	Artificial	Ship	26.42223747	6/17/2014	S3	T1	Cobia	0	Transient	OILYR_S3_T1	OILYR_S3
867	OILYR	Yard Oiler FS-26 (AR-300)	Summer	Artificial	Ship	26.42223747	6/17/2014	S3	T2	Cobia	0	Transient	OILYR_S3_T2	OILYR_S3
868	PIP06	Concrete Pipes, 2006 (AR-345)	Fall	Artificial	Concrete	18.69011114	10/2/2014	S4	T1	Cobia	0	Transient	PIP06_S4_T1	PIP06_S4
869	PIP06	Concrete Pipes, 2006 (AR-345)	Fall	Artificial	Concrete	18.69011114	10/2/2014	S4	T2	Cobia	0	Transient	PIP06_S4_T2	PIP06_S4
870	PIP06	Concrete Pipes, 2006 (AR-345)	Fall	Artificial	Concrete	18.69011114	10/21/2014	S5	T2	Cobia	0	Transient	PIP06_S5_T2	PIP06_S5
871	PIP06	Concrete Pipes, 2006 (AR-345)	Fall	Artificial	Concrete	18.69011114	10/21/2014	S5	T1	Cobia	0	Transient	PIP06_S5_T1	PIP06_S5
872	PIP06	Concrete Pipes, 2006 (AR-345)	Fall	Artificial	Concrete	18.69011114	10/28/2013	S2	T1	Cobia	0	Transient	PIP06_S2_T1	PIP06_S2
873	PIP06	Concrete Pipes, 2006 (AR-345)	Fall	Artificial	Concrete	18.69011114	10/28/2013	S2	T2	Cobia	0	Transient	PIP06_S2_T2	PIP06_S2
874	PIP06	Concrete Pipes, 2006 (AR-345)	Spring	Artificial	Concrete	18.69011114	5/19/2015	S6	T2	Cobia	0	Transient	PIP06_S6_T2	PIP06_S6
875	PIP06	Concrete Pipes, 2006 (AR-345)	Spring	Artificial	Concrete	18.69011114	5/19/2015	S6	T1	Cobia	0	Transient	PIP06_S6_T1	PIP06_S6
876	PIP06	Concrete Pipes, 2006 (AR-345)	Summer	Artificial	Concrete	18.69011114	6/2/2014	S3	T2	Cobia	0	Transient	PIP06_S3_T2	PIP06_S3
877	PIP06	Concrete Pipes, 2006 (AR-345)	Summer	Artificial	Concrete	18.69011114	6/2/2014	S3	T1	Cobia	0	Transient	PIP06_S3_T1	PIP06_S3
878	PIP06	Concrete Pipes, 2006 (AR-345)	Summer	Artificial	Concrete	18.69011114	7/18/2013	S1	T1	Cobia	0	Transient	PIP06_S1_T1	PIP06_S1
879	PIP06	Concrete Pipes, 2006 (AR-345)	Summer	Artificial	Concrete	18.69011114	7/18/2013	S1	T2	Cobia	0	Transient	PIP06_S1_T2	PIP06_S1
880	PIP07	Concrete Pipes, 2007 (AR-342)	Fall	Artificial	Concrete	16.11035499	10/21/2014	S5	T2	Cobia	0	Transient	PIP07_S5_T2	PIP07_S5
881	PIP07	Concrete Pipes, 2007 (AR-342)	Fall	Artificial	Concrete	16.11035499	10/21/2014	S5	T1	Cobia	0	Transient	PIP07_S5_T1	PIP07_S5
882	PIP07	Concrete Pipes, 2007 (AR-342)	Spring	Artificial	Concrete	16.11035499	5/19/2015	S6	T2	Cobia	0	Transient	PIP07_S6_T2	PIP07_S6
883	PIP07	Concrete Pipes, 2007 (AR-342)	Spring	Artificial	Concrete	16.11035499	5/19/2015	S6	T1	Cobia	0	Transient	PIP07_S6_T1	PIP07_S6
884	PIP07	Concrete Pipes, 2007 (AR-342)	Summer	Artificial	Concrete	16.11035499	6/3/2014	S3	T2	Cobia	0	Transient	PIP07_S3_T2	PIP07_S3
885	PIP07	Concrete Pipes, 2007 (AR-342)	Summer	Artificial	Concrete	16.11035499	6/3/2014	S3	T1	Cobia	0	Transient	PIP07_S3_T1	PIP07_S3
886	PIP07	Concrete Pipes, 2007 (AR-342)	Summer	Artificial	Concrete	16.11035499	8/20/2014	S4	T1	Cobia	0	Transient	PIP07_S4_T1	PIP07_S4
887	PIP07	Concrete Pipes, 2007 (AR-342)	Summer	Artificial	Concrete	16.11035499	8/20/2014	S4	T2	Cobia	0	Transient	PIP07_S4_T2	PIP07_S4
888	PIP07	Concrete Pipes, 2007 (AR-342)	Fall	Artificial	Concrete	16.11035499	9/6/2013	S1	T2	Cobia	0	Transient	PIP07_S1_T2	PIP07_S1
889	PIP07	Concrete Pipes, 2007 (AR-342)	Fall	Artificial	Concrete	16.11035499	9/6/2013	S1	T1	Cobia	0	Transient	PIP07_S1_T1	PIP07_S1
890	RARIT	Raritan East	Winter	Artificial	Ship	21.47696619	12/18/2014	S5	T1	Cobia	0	Transient	RARIT_S5_T1	RARIT_S5
891	RARIT	Raritan East	Winter	Artificial	Ship	21.47696619	12/18/2014	S5	T2	Cobia	0	Transient	RARIT_S5_T2	RARIT_S5
892	RARIT	Raritan East	Summer	Artificial	Ship	21.47696619	6/25/2014	S3	T1	Cobia	0	Transient	RARIT_S3_T1	RARIT_S3
893	RARIT	Raritan East	Summer	Artificial	Ship	21.47696619	6/30/2014	S3	T2	Cobia	0	Transient	RARIT_S3_T2	RARIT_S3
894	RARIT	Raritan East	Fall	Artificial	Ship	21.47696619	9/11/2014	S4	T1	Cobia	0	Transient	RARIT_S4_T1	RARIT_S4
895	RARIT	Raritan East	Fall	Artificial	Ship	21.47696619	9/11/2014	S4	T2	Cobia	0	Transient	RARIT_S4_T2	RARIT_S4
896	RARIT	Raritan East	Fall	Artificial	Ship	21.47696619	9/25/2013	S1	T2	Cobia	0	Transient	RARIT_S1_T2	RARIT_S1
897	RARIT	Raritan East	Fall	Artificial	Ship	21.47696619	9/25/2013	S1	T1	Cobia	0	Transient	RARIT_S1_T1	RARIT_S1
898	STATR	Station Rock	Fall	Natural	Pavement & rubble	15.63813422	10/21/2014	S5	T1	Cobia	0	Transient	STATR_S5_T1	STATR_S5
899	STATR	Station Rock	Fall	Natural	Pavement & rubble	15.63813422	10/21/2014	S5	T2	Cobia	0	Transient	STATR_S5_T2	STATR_S5
900	STATR	Station Rock	Fall	Natural	Pavement & rubble	15.63813422	10/30/2013	S2	T1	Cobia	0	Transient	STATR_S2_T1	STATR_S2
901	STATR	Station Rock	Fall	Natural	Pavement & rubble	15.63813422	10/30/2013	S2	T2	Cobia	0	Transient	STATR_S2_T2	STATR_S2
902	STATR	Station Rock	Spring	Natural	Pavement & rubble	15.63813422	5/19/2015	S6	T1	Cobia	0	Transient	STATR_S6_T1	STATR_S6
903	STATR	Station Rock	Spring	Natural	Pavement & rubble	15.63813422	5/19/2015	S6	T2	Cobia	0	Transient	STATR_S6_T2	STATR_S6
904	STATR	Station Rock	Summer	Natural	Pavement & rubble	15.63813422	6/2/2014	S3	T2	Cobia	0	Transient	STATR_S3_T2	STATR_S3
905	STATR	Station Rock	Summer	Natural	Pavement & rubble	15.63813422	6/2/2014	S3	T1	Cobia	0	Transient	STATR_S3_T1	STATR_S3
906	STATR	Station Rock	Summer	Natural	Pavement & rubble	15.63813422	8/20/2014	S4	T2	Cobia	0	Transient	STATR_S4_T2	STATR_S4
907	STATR	Station Rock	Summer	Natural	Pavement & rubble	15.63813422	8/20/2014	S4	T1	Cobia	0	Transient	STATR_S4_T1	STATR_S4
908	STATR	Station Rock	Fall	Natural	Pavement & rubble	15.63813422	9/6/2013	S1	T1	Cobia	0	Transient	STATR_S1_T1	STATR_S1
909	STATR	Station Rock	Fall	Natural	Pavement & rubble	15.63813422	9/6/2013	S1	T2	Cobia	0	Transient	STATR_S1_T2	STATR_S1
910	THEOP	Theodore Parker (AR-315)	Fall	Artificial	Ship	10.19562914	10/2/2014	S4	T2	Cobia	0	Transient	THEOP_S4_T2	THEOP_S4
911	THEOP	Theodore Parker (AR-315)	Fall	Artificial	Ship	10.19562914	10/2/2014	S4	T1	Cobia	0	Transient	THEOP_S4_T1	THEOP_S4
912	THEOP	Theodore Parker (AR-315)	Fall	Artificial	Ship	10.19562914	10/20/2014	S5	T1	Cobia	0	Transient	THEOP_S5_T1	THEOP_S5
913	THEOP	Theodore Parker (AR-315)	Fall	Artificial	Ship	10.19562914	10/20/2014	S5	T2	Cobia	0	Transient	THEOP_S5_T2	THEOP_S5
914	THEOP	Theodore Parker (AR-315)	Fall	Artificial	Ship	10.19562914	10/29/2013	S2	T2	Cobia	0	Transient	THEOP_S2_T2	THEOP_S2
915	THEOP	Theodore Parker (AR-315)	Fall	Artificial	Ship	10.19562914	10/29/2013	S2	T1	Cobia	0	Transient	THEOP_S2_T1	THEOP_S2
916	THEOP	Theodore Parker (AR-315)	Summer	Artificial	Ship	10.19562914	7/29/2014	S3	T2	Cobia	0	Transient	THEOP_S3_T2	THEOP_S3
917	THEOP	Theodore Parker (AR-315)	Summer	Artificial	Ship	10.19562914	7/29/2014	S3	T1	Cobia	0	Transient	THEOP_S3_T1	THEOP_S3
918	THEOP	Theodore Parker (AR-315)	Summer	Artificial	Ship	10.19562914	7/8/2013	S1	T1	Cobia	0	Transient	THEOP_S1_T1	THEOP_S1
919	THUMB	Thumb Ledge	Summer	Natural	Pavement & rubble	26.5460485	6/25/2014	S3	T1	Cobia	0	Transient	THUMB_S3_T1	THUMB_S3
920	THUMB	Thumb Ledge	Summer	Natural	Pavement & rubble	26.5460485	6/30/2014	S3	T2	Cobia	0	Transient	THUMB_S3_T2	THUMB_S3
921	THUMB	Thumb Ledge	Fall	Natural	Pavement & rubble	26.5460485	9/11/2014	S4	T1	Cobia	0	Transient	THUMB_S4_T1	THUMB_S4
922	THUMB	Thumb Ledge	Fall	Natural	Pavement & rubble	26.5460485	9/11/2014	S4	T2	Cobia	0	Transient	THUMB_S4_T2	THUMB_S4
923	THUMB	Thumb Ledge	Fall	Natural	Pavement & rubble	26.5460485	9/25/2013	S1	T1	Cobia	0	Transient	THUMB_S1_T1	THUMB_S1
924	THUMB	Thumb Ledge	Fall	Natural	Pavement & rubble	26.5460485	9/25/2013	S1	T2	Cobia	0	Transient	THUMB_S1_T2	THUMB_S1
925	TITAN	Titan (AR-345)	Fall	Artificial	Ship	16.59483131	10/2/2014	S4	T1	Cobia	0	Transient	TITAN_S4_T1	TITAN_S4
926	TITAN	Titan (AR-345)	Fall	Artificial	Ship	16.59483131	10/2/2014	S4	T2	Cobia	0	Transient	TITAN_S4_T2	TITAN_S4
927	TITAN	Titan (AR-345)	Fall	Artificial	Ship	16.59483131	10/21/2014	S5	T1	Cobia	0	Transient	TITAN_S5_T1	TITAN_S5
928	TITAN	Titan (AR-345)	Fall	Artificial	Ship	16.59483131	10/21/2014	S5	T2	Cobia	0	Transient	TITAN_S5_T2	TITAN_S5
929	TITAN	Titan (AR-345)	Fall	Artificial	Ship	16.59483131	10/28/2013	S2	T1	Cobia	0	Transient	TITAN_S2_T1	TITAN_S2
930	TITAN	Titan (AR-345)	Fall	Artificial	Ship	16.59483131	10/28/2013	S2	T2	Cobia	0	Transient	TITAN_S2_T2	TITAN_S2
931	TITAN	Titan (AR-345)	Spring	Artificial	Ship	16.59483131	5/19/2015	S6	T1	Cobia	0	Transient	TITAN_S6_T1	TITAN_S6
932	TITAN	Titan (AR-345)	Spring	Artificial	Ship	16.59483131	5/19/2015	S6	T2	Cobia	0	Transient	TITAN_S6_T2	TITAN_S6
933	TITAN	Titan (AR-345)	Summer	Artificial	Ship	16.59483131	6/2/2014	S3	T1	Cobia	0	Transient	TITAN_S3_T1	TITAN_S3
934	TITAN	Titan (AR-345)	Summer	Artificial	Ship	16.59483131	6/2/2014	S3	T2	Cobia	0	Transient	TITAN_S3_T2	TITAN_S3
935	TITAN	Titan (AR-345)	Summer	Artificial	Ship	16.59483131	7/18/2013	S1	T1	Cobia	0	Transient	TITAN_S1_T1	TITAN_S1
936	TITAN	Titan (AR-345)	Summer	Artificial	Ship	16.59483131	7/18/2013	S1	T2	Cobia	0	Transient	TITAN_S1_T2	TITAN_S1
937	WESTR	West Rock	Fall	Natural	Pavement & rubble	24.89868925	10/10/2014	S4	T1	Cobia	0	Transient	WESTR_S4_T1	WESTR_S4
938	WESTR	West Rock	Fall	Natural	Pavement & rubble	24.89868925	10/10/2014	S4	T2	Cobia	0	Transient	WESTR_S4_T2	WESTR_S4
939	WESTR	West Rock	Spring	Natural	Pavement & rubble	24.89868925	5/27/2015	S6	T1	Cobia	0	Transient	WESTR_S6_T1	WESTR_S6
940	WESTR	West Rock	Spring	Natural	Pavement & rubble	24.89868925	5/27/2015	S6	T2	Cobia	0	Transient	WESTR_S6_T2	WESTR_S6
941	WESTR	West Rock	Summer	Natural	Pavement & rubble	24.89868925	6/16/2014	S3	T1	Cobia	0	Transient	WESTR_S3_T1	WESTR_S3
942	WESTR	West Rock	Summer	Natural	Pavement & rubble	24.89868925	6/16/2014	S3	T2	Cobia	0	Transient	WESTR_S3_T2	WESTR_S3
943	WESTR	West Rock	Fall	Natural	Pavement & rubble	24.89868925	9/4/2013	S1	T1	Cobia	0	Transient	WESTR_S1_T1	WESTR_S1
944	WESTR	West Rock	Fall	Natural	Pavement & rubble	24.89868925	9/4/2013	S1	T2	Cobia	0	Transient	WESTR_S1_T2	WESTR_S1
945	10FAT	10 Fathom	Fall	Natural	Ledge	20.89122935	10/20/2014	S5	T2	Cusk	0	Resident	10FAT_S5_T2	10FAT_S5
946	10FAT	10 Fathom	Fall	Natural	Ledge	20.89122935	10/20/2014	S5	T1	Cusk	0	Resident	10FAT_S5_T1	10FAT_S5
947	10FAT	10 Fathom	Fall	Natural	Ledge	20.89122935	10/29/2013	S2	T2	Cusk	0	Resident	10FAT_S2_T2	10FAT_S2
948	10FAT	10 Fathom	Fall	Natural	Ledge	20.89122935	10/29/2013	S2	T1	Cusk	0	Resident	10FAT_S2_T1	10FAT_S2
949	10FAT	10 Fathom	Spring	Natural	Ledge	20.89122935	5/18/2015	S6	T1	Cusk	0	Resident	10FAT_S6_T1	10FAT_S6
950	10FAT	10 Fathom	Spring	Natural	Ledge	20.89122935	5/18/2015	S6	T2	Cusk	0	Resident	10FAT_S6_T2	10FAT_S6
951	10FAT	10 Fathom	Summer	Natural	Ledge	20.89122935	6/17/2014	S3	T1	Cusk	0	Resident	10FAT_S3_T1	10FAT_S3
952	10FAT	10 Fathom	Summer	Natural	Ledge	20.89122935	8/20/2013	S1	T2	Cusk	0	Resident	10FAT_S1_T2	10FAT_S1
953	10FAT	10 Fathom	Summer	Natural	Ledge	20.89122935	8/20/2013	S1	T1	Cusk	0	Resident	10FAT_S1_T1	10FAT_S1
954	10FAT	10 Fathom	Summer	Natural	Ledge	20.89122935	8/22/2014	S4	T2	Cusk	0	Resident	10FAT_S4_T2	10FAT_S4
955	10FAT	10 Fathom	Summer	Natural	Ledge	20.89122935	8/22/2014	S4	T1	Cusk	0	Resident	10FAT_S4_T1	10FAT_S4
956	200LE	200 / 200 Ledge	Fall	Natural	Ledge	25.29443981	11/5/2014	S5	T2	Cusk	0	Resident	200LE_S5_T2	200LE_S5
957	200LE	200 / 200 Ledge	Fall	Natural	Ledge	25.29443981	11/5/2014	S5	T1	Cusk	0	Resident	200LE_S5_T1	200LE_S5
958	200LE	200 / 200 Ledge	Fall	Natural	Ledge	25.29443981	9/20/2013	S1	T2	Cusk	0	Resident	200LE_S1_T2	200LE_S1
959	200LE	200 / 200 Ledge	Fall	Natural	Ledge	25.29443981	9/20/2013	S1	T1	Cusk	0	Resident	200LE_S1_T1	200LE_S1
960	200LE	200 / 200 Ledge	Fall	Natural	Ledge	25.29443981	9/4/2014	S4	T2	Cusk	0	Resident	200LE_S4_T2	200LE_S4
961	200LE	200 / 200 Ledge	Fall	Natural	Ledge	25.29443981	9/4/2014	S4	T1	Cusk	0	Resident	200LE_S4_T1	200LE_S4
962	210RK	210 Rock	Fall	Natural	Pavement & rubble	30.15862839	10/10/2014	S4	T1	Cusk	0	Resident	210RK_S4_T1	210RK_S4
963	210RK	210 Rock	Fall	Natural	Pavement & rubble	30.15862839	10/10/2014	S4	T2	Cusk	0	Resident	210RK_S4_T2	210RK_S4
964	210RK	210 Rock	Summer	Natural	Pavement & rubble	30.15862839	6/16/2014	S3	T1	Cusk	0	Resident	210RK_S3_T1	210RK_S3
965	210RK	210 Rock	Summer	Natural	Pavement & rubble	30.15862839	6/16/2014	S3	T2	Cusk	0	Resident	210RK_S3_T2	210RK_S3
966	210RK	210 Rock	Fall	Natural	Pavement & rubble	30.15862839	9/4/2013	S1	T2	Cusk	0	Resident	210RK_S1_T2	210RK_S1
967	210RK	210 Rock	Fall	Natural	Pavement & rubble	30.15862839	9/4/2013	S1	T1	Cusk	0	Resident	210RK_S1_T1	210RK_S1
968	23MLE	23 Mile Ledge	Summer	Natural	Ledge	28.68252984	6/24/2014	S3	T1	Cusk	0	Resident	23MLE_S3_T1	23MLE_S3
969	23MLE	23 Mile Ledge	Summer	Natural	Ledge	28.68252984	6/24/2014	S3	T2	Cusk	0	Resident	23MLE_S3_T2	23MLE_S3
970	23MLE	23 Mile Ledge	Fall	Natural	Ledge	28.68252984	9/5/2014	S4	T1	Cusk	0	Resident	23MLE_S4_T1	23MLE_S4
971	23MLE	23 Mile Ledge	Fall	Natural	Ledge	28.68252984	9/5/2014	S4	T2	Cusk	0	Resident	23MLE_S4_T2	23MLE_S4
972	5MLED	5 Mile Ledge	Fall	Natural	Ledge	15.77278709	11/13/2014	S5	T2	Cusk	0	Resident	5MLED_S5_T2	5MLED_S5
973	5MLED	5 Mile Ledge	Fall	Natural	Ledge	15.77278709	11/13/2014	S5	T1	Cusk	0	Resident	5MLED_S5_T1	5MLED_S5
974	5MLED	5 Mile Ledge	Summer	Natural	Ledge	15.77278709	7/1/2014	S3	T2	Cusk	0	Resident	5MLED_S3_T2	5MLED_S3
975	5MLED	5 Mile Ledge	Summer	Natural	Ledge	15.77278709	7/1/2014	S3	T1	Cusk	0	Resident	5MLED_S3_T1	5MLED_S3
976	5MLED	5 Mile Ledge	Fall	Natural	Ledge	15.77278709	9/19/2013	S1	T1	Cusk	0	Resident	5MLED_S1_T1	5MLED_S1
977	5MLED	5 Mile Ledge	Fall	Natural	Ledge	15.77278709	9/19/2013	S1	T2	Cusk	0	Resident	5MLED_S1_T2	5MLED_S1
978	5MLED	5 Mile Ledge	Fall	Natural	Ledge	15.77278709	9/5/2014	S4	T1	Cusk	0	Resident	5MLED_S4_T1	5MLED_S4
979	5MLED	5 Mile Ledge	Fall	Natural	Ledge	15.77278709	9/5/2014	S4	T2	Cusk	0	Resident	5MLED_S4_T2	5MLED_S4
980	ALEXR	Alexander Ramsey	Fall	Artificial	Ship	11.97485879	11/13/2014	S5	T1	Cusk	0	Resident	ALEXR_S5_T1	ALEXR_S5
981	ALEXR	Alexander Ramsey	Fall	Artificial	Ship	11.97485879	11/13/2014	S5	T2	Cusk	0	Resident	ALEXR_S5_T2	ALEXR_S5
982	ALEXR	Alexander Ramsey	Summer	Artificial	Ship	11.97485879	7/1/2014	S3	T2	Cusk	0	Resident	ALEXR_S3_T2	ALEXR_S3
983	ALEXR	Alexander Ramsey	Summer	Artificial	Ship	11.97485879	7/1/2014	S3	T1	Cusk	0	Resident	ALEXR_S3_T1	ALEXR_S3
984	ALEXR	Alexander Ramsey	Fall	Artificial	Ship	11.97485879	9/19/2013	S1	T2	Cusk	0	Resident	ALEXR_S1_T2	ALEXR_S1
985	ALEXR	Alexander Ramsey	Fall	Artificial	Ship	11.97485879	9/19/2013	S1	T1	Cusk	0	Resident	ALEXR_S1_T1	ALEXR_S1
986	ALEXR	Alexander Ramsey	Fall	Artificial	Ship	11.97485879	9/5/2014	S4	T1	Cusk	0	Resident	ALEXR_S4_T1	ALEXR_S4
987	ALEXR	Alexander Ramsey	Fall	Artificial	Ship	11.97485879	9/5/2014	S4	T2	Cusk	0	Resident	ALEXR_S4_T2	ALEXR_S4
988	ATLBR	Atlantic Beach Bridge (AR-320)	Fall	Artificial	Concrete	15.21243517	10/20/2014	S5	T1	Cusk	0	Resident	ATLBR_S5_T1	ATLBR_S5
989	ATLBR	Atlantic Beach Bridge (AR-320)	Fall	Artificial	Concrete	15.21243517	10/20/2014	S5	T2	Cusk	0	Resident	ATLBR_S5_T2	ATLBR_S5
990	ATLBR	Atlantic Beach Bridge (AR-320)	Fall	Artificial	Concrete	15.21243517	10/31/2013	S2	T2	Cusk	0	Resident	ATLBR_S2_T2	ATLBR_S2
991	ATLBR	Atlantic Beach Bridge (AR-320)	Fall	Artificial	Concrete	15.21243517	10/31/2013	S2	T1	Cusk	0	Resident	ATLBR_S2_T1	ATLBR_S2
992	ATLBR	Atlantic Beach Bridge (AR-320)	Spring	Artificial	Concrete	15.21243517	5/19/2015	S6	T1	Cusk	1	Resident	ATLBR_S6_T1	ATLBR_S6
993	ATLBR	Atlantic Beach Bridge (AR-320)	Spring	Artificial	Concrete	15.21243517	5/19/2015	S6	T2	Cusk	0	Resident	ATLBR_S6_T2	ATLBR_S6
994	ATLBR	Atlantic Beach Bridge (AR-320)	Summer	Artificial	Concrete	15.21243517	7/29/2014	S3	T1	Cusk	0	Resident	ATLBR_S3_T1	ATLBR_S3
995	ATLBR	Atlantic Beach Bridge (AR-320)	Summer	Artificial	Concrete	15.21243517	7/29/2014	S3	T2	Cusk	0	Resident	ATLBR_S3_T2	ATLBR_S3
996	ATLBR	Atlantic Beach Bridge (AR-320)	Summer	Artificial	Concrete	15.21243517	7/8/2013	S1	T1	Cusk	0	Resident	ATLBR_S1_T1	ATLBR_S1
997	ATLBR	Atlantic Beach Bridge (AR-320)	Summer	Artificial	Concrete	15.21243517	7/8/2013	S1	T2	Cusk	0	Resident	ATLBR_S1_T2	ATLBR_S1
998	ATLBR	Atlantic Beach Bridge (AR-320)	Fall	Artificial	Concrete	15.21243517	9/29/2014	S4	T2	Cusk	0	Resident	ATLBR_S4_T2	ATLBR_S4
999	ATLBR	Atlantic Beach Bridge (AR-320)	Fall	Artificial	Concrete	15.21243517	9/29/2014	S4	T1	Cusk	0	Resident	ATLBR_S4_T1	ATLBR_S4
1000	BARGR	Barge Rock	Fall	Natural	Ledge	16.0898233	10/20/2014	S5	T2	Cusk	0	Resident	BARGR_S5_T2	BARGR_S5
1001	BARGR	Barge Rock	Fall	Natural	Ledge	16.0898233	10/20/2014	S5	T1	Cusk	0	Resident	BARGR_S5_T1	BARGR_S5
1002	BARGR	Barge Rock	Summer	Natural	Ledge	16.0898233	7/30/2014	S3	T1	Cusk	0	Resident	BARGR_S3_T1	BARGR_S3
1003	BARGR	Barge Rock	Summer	Natural	Ledge	16.0898233	7/30/2014	S3	T2	Cusk	0	Resident	BARGR_S3_T2	BARGR_S3
1004	BARGR	Barge Rock	Summer	Natural	Ledge	16.0898233	8/19/2013	S1	T2	Cusk	0	Resident	BARGR_S1_T2	BARGR_S1
1005	BARGR	Barge Rock	Summer	Natural	Ledge	16.0898233	8/19/2013	S1	T1	Cusk	0	Resident	BARGR_S1_T1	BARGR_S1
1006	BARGR	Barge Rock	Fall	Natural	Ledge	16.0898233	9/29/2014	S4	T2	Cusk	0	Resident	BARGR_S4_T2	BARGR_S4
1007	BARGR	Barge Rock	Fall	Natural	Ledge	16.0898233	9/29/2014	S4	T1	Cusk	0	Resident	BARGR_S4_T1	BARGR_S4
1008	BMPKS	Unknown Wreck 1(Bumpkiss)	Winter	Artificial	Ship	29.00679774	12/4/2013	S1	T2	Cusk	0	Resident	BMPKS_S1_T2	BMPKS_S1
1009	BMPKS	Unknown Wreck 1(Bumpkiss)	Winter	Artificial	Ship	29.00679774	12/4/2013	S1	T1	Cusk	0	Resident	BMPKS_S1_T1	BMPKS_S1
1010	BMPKS	Unknown Wreck 1(Bumpkiss)	Summer	Artificial	Ship	29.00679774	6/25/2014	S3	T2	Cusk	0	Resident	BMPKS_S3_T2	BMPKS_S3
1011	BMPKS	Unknown Wreck 1(Bumpkiss)	Summer	Artificial	Ship	29.00679774	6/25/2014	S3	T1	Cusk	0	Resident	BMPKS_S3_T1	BMPKS_S3
1012	BMPKS	Unknown Wreck 1(Bumpkiss)	Fall	Artificial	Ship	29.00679774	9/11/2014	S4	T1	Cusk	0	Resident	BMPKS_S4_T1	BMPKS_S4
1013	BMPKS	Unknown Wreck 1(Bumpkiss)	Fall	Artificial	Ship	29.00679774	9/11/2014	S4	T2	Cusk	0	Resident	BMPKS_S4_T2	BMPKS_S4
1014	BUMPY	Bumpy Ledge	Winter	Natural	Pavement & rubble	29.27680608	12/13/2013	S1	T1	Cusk	0	Resident	BUMPY_S1_T1	BUMPY_S1
1015	BUMPY	Bumpy Ledge	Winter	Natural	Pavement & rubble	29.27680608	12/13/2013	S1	T2	Cusk	0	Resident	BUMPY_S1_T2	BUMPY_S1
1016	BUMPY	Bumpy Ledge	Winter	Natural	Pavement & rubble	29.27680608	12/15/2014	S5	T2	Cusk	0	Resident	BUMPY_S5_T2	BUMPY_S5
1017	BUMPY	Bumpy Ledge	Winter	Natural	Pavement & rubble	29.27680608	12/15/2014	S5	T1	Cusk	0	Resident	BUMPY_S5_T1	BUMPY_S5
1018	BUMPY	Bumpy Ledge	Summer	Natural	Pavement & rubble	29.27680608	6/25/2014	S3	T2	Cusk	0	Resident	BUMPY_S3_T2	BUMPY_S3
1019	BUMPY	Bumpy Ledge	Summer	Natural	Pavement & rubble	29.27680608	6/25/2014	S3	T1	Cusk	0	Resident	BUMPY_S3_T1	BUMPY_S3
1020	BUMPY	Bumpy Ledge	Fall	Natural	Pavement & rubble	29.27680608	9/11/2014	S4	T2	Cusk	0	Resident	BUMPY_S4_T2	BUMPY_S4
1021	BUMPY	Bumpy Ledge	Fall	Natural	Pavement & rubble	29.27680608	9/11/2014	S4	T1	Cusk	0	Resident	BUMPY_S4_T1	BUMPY_S4
1022	CASSI	Cassimir	Fall	Artificial	Ship	32.61545978	11/5/2014	S5	T1	Cusk	0	Resident	CASSI_S5_T1	CASSI_S5
1023	CASSI	Cassimir	Fall	Artificial	Ship	32.61545978	11/5/2014	S5	T2	Cusk	0	Resident	CASSI_S5_T2	CASSI_S5
1024	CASSI	Cassimir	Fall	Artificial	Ship	32.61545978	9/4/2014	S4	T2	Cusk	0	Resident	CASSI_S4_T2	CASSI_S4
1025	CASSI	Cassimir	Fall	Artificial	Ship	32.61545978	9/4/2014	S4	T1	Cusk	0	Resident	CASSI_S4_T1	CASSI_S4
1026	CITYH	City of Houston	Summer	Artificial	Ship	27.96115776	6/25/2014	S3	T2	Cusk	0	Resident	CITYH_S3_T2	CITYH_S3
1027	CITYH	City of Houston	Summer	Artificial	Ship	27.96115776	6/25/2014	S3	T1	Cusk	0	Resident	CITYH_S3_T1	CITYH_S3
1028	CITYH	City of Houston	Fall	Artificial	Ship	27.96115776	9/11/2014	S4	T1	Cusk	0	Resident	CITYH_S4_T1	CITYH_S4
1029	CITYH	City of Houston	Fall	Artificial	Ship	27.96115776	9/11/2014	S4	T2	Cusk	0	Resident	CITYH_S4_T2	CITYH_S4
1030	CITYH	City of Houston	Fall	Artificial	Ship	27.96115776	9/25/2013	S1	T1	Cusk	0	Resident	CITYH_S1_T1	CITYH_S1
1031	CITYH	City of Houston	Fall	Artificial	Ship	27.96115776	9/25/2013	S1	T2	Cusk	0	Resident	CITYH_S1_T2	CITYH_S1
1032	CSPAR	Spar (AR-305)	Fall	Artificial	Ship	28.33647361	10/10/2014	S4	T2	Cusk	0	Resident	CSPAR_S4_T2	CSPAR_S4
1033	CSPAR	Spar (AR-305)	Fall	Artificial	Ship	28.33647361	10/10/2014	S4	T1	Cusk	0	Resident	CSPAR_S4_T1	CSPAR_S4
1034	CSPAR	Spar (AR-305)	Summer	Artificial	Ship	28.33647361	6/16/2014	S3	T2	Cusk	0	Resident	CSPAR_S3_T2	CSPAR_S3
1035	CSPAR	Spar (AR-305)	Summer	Artificial	Ship	28.33647361	6/16/2014	S3	T1	Cusk	0	Resident	CSPAR_S3_T1	CSPAR_S3
1036	CSPAR	Spar (AR-305)	Summer	Artificial	Ship	28.33647361	8/30/2013	S1	T1	Cusk	0	Resident	CSPAR_S1_T1	CSPAR_S1
1037	CSPAR	Spar (AR-305)	Summer	Artificial	Ship	28.33647361	8/30/2013	S1	T2	Cusk	0	Resident	CSPAR_S1_T2	CSPAR_S1
1038	DALRK	Dallas Rocks	Fall	Natural	Pavement & rubble	16.52236778	11/5/2014	S5	T1	Cusk	0	Resident	DALRK_S5_T1	DALRK_S5
1039	DALRK	Dallas Rocks	Fall	Natural	Pavement & rubble	16.52236778	11/5/2014	S5	T2	Cusk	0	Resident	DALRK_S5_T2	DALRK_S5
1040	DALRK	Dallas Rocks	Summer	Natural	Pavement & rubble	16.52236778	7/1/2014	S3	T2	Cusk	0	Resident	DALRK_S3_T2	DALRK_S3
1041	DALRK	Dallas Rocks	Summer	Natural	Pavement & rubble	16.52236778	7/1/2014	S3	T1	Cusk	0	Resident	DALRK_S3_T1	DALRK_S3
1042	DALRK	Dallas Rocks	Fall	Natural	Pavement & rubble	16.52236778	9/20/2013	S1	T2	Cusk	0	Resident	DALRK_S1_T2	DALRK_S1
1043	DALRK	Dallas Rocks	Fall	Natural	Pavement & rubble	16.52236778	9/20/2013	S1	T1	Cusk	0	Resident	DALRK_S1_T1	DALRK_S1
1044	DALRK	Dallas Rocks	Fall	Natural	Pavement & rubble	16.52236778	9/4/2014	S4	T1	Cusk	0	Resident	DALRK_S4_T1	DALRK_S4
1045	DALRK	Dallas Rocks	Fall	Natural	Pavement & rubble	16.52236778	9/4/2014	S4	T2	Cusk	0	Resident	DALRK_S4_T2	DALRK_S4
1046	HAMRH	Hammerhead Ledge	Winter	Natural	Pavement & rubble	25.43556682	12/13/2013	S1	T1	Cusk	0	Resident	HAMRH_S1_T1	HAMRH_S1
1047	HAMRH	Hammerhead Ledge	Winter	Natural	Pavement & rubble	25.43556682	12/13/2013	S1	T2	Cusk	0	Resident	HAMRH_S1_T2	HAMRH_S1
1048	HAMRH	Hammerhead Ledge	Winter	Natural	Pavement & rubble	25.43556682	12/19/2014	S5	T2	Cusk	0	Resident	HAMRH_S5_T2	HAMRH_S5
1049	HAMRH	Hammerhead Ledge	Winter	Natural	Pavement & rubble	25.43556682	12/19/2014	S5	T1	Cusk	0	Resident	HAMRH_S5_T1	HAMRH_S5
1050	HAMRH	Hammerhead Ledge	Summer	Natural	Pavement & rubble	25.43556682	6/30/2014	S3	T2	Cusk	0	Resident	HAMRH_S3_T2	HAMRH_S3
1051	HAMRH	Hammerhead Ledge	Summer	Natural	Pavement & rubble	25.43556682	6/30/2014	S3	T1	Cusk	0	Resident	HAMRH_S3_T1	HAMRH_S3
1052	HAMRH	Hammerhead Ledge	Fall	Natural	Pavement & rubble	25.43556682	9/11/2014	S4	T2	Cusk	0	Resident	HAMRH_S4_T2	HAMRH_S4
1053	HAMRH	Hammerhead Ledge	Fall	Natural	Pavement & rubble	25.43556682	9/11/2014	S4	T1	Cusk	0	Resident	HAMRH_S4_T1	HAMRH_S4
1054	INDRA	USS Indra (AR-342)	Spring	Artificial	Ship	14.97184104	5/18/2015	S6	T1	Cusk	0	Resident	INDRA_S6_T1	INDRA_S6
1055	INDRA	USS Indra (AR-342)	Spring	Artificial	Ship	14.97184104	5/18/2015	S6	T2	Cusk	0	Resident	INDRA_S6_T2	INDRA_S6
1056	INDRA	USS Indra (AR-342)	Summer	Artificial	Ship	14.97184104	6/9/2014	S3	T2	Cusk	0	Resident	INDRA_S3_T2	INDRA_S3
1057	INDRA	USS Indra (AR-342)	Summer	Artificial	Ship	14.97184104	6/9/2014	S3	T1	Cusk	0	Resident	INDRA_S3_T1	INDRA_S3
1058	INDRA	USS Indra (AR-342)	Summer	Artificial	Ship	14.97184104	8/21/2014	S4	T2	Cusk	0	Resident	INDRA_S4_T2	INDRA_S4
1059	INDRA	USS Indra (AR-342)	Summer	Artificial	Ship	14.97184104	8/21/2014	S4	T1	Cusk	0	Resident	INDRA_S4_T1	INDRA_S4
1060	JGILL	Gill	Fall	Artificial	Ship	25.07598079	11/13/2014	S5	T1	Cusk	0	Resident	JGILL_S5_T1	JGILL_S5
1061	JGILL	Gill	Fall	Artificial	Ship	25.07598079	11/13/2014	S5	T2	Cusk	0	Resident	JGILL_S5_T2	JGILL_S5
1062	JGILL	Gill	Summer	Artificial	Ship	25.07598079	6/24/2014	S3	T2	Cusk	0	Resident	JGILL_S3_T2	JGILL_S3
1063	JGILL	Gill	Summer	Artificial	Ship	25.07598079	6/24/2014	S3	T1	Cusk	0	Resident	JGILL_S3_T1	JGILL_S3
1064	JGILL	Gill	Summer	Artificial	Ship	25.07598079	8/7/2014	S4	T1	Cusk	0	Resident	JGILL_S4_T1	JGILL_S4
1065	JGILL	Gill	Summer	Artificial	Ship	25.07598079	8/7/2014	S4	T2	Cusk	0	Resident	JGILL_S4_T2	JGILL_S4
1066	JGILL	Gill	Fall	Artificial	Ship	25.07598079	9/24/2013	S1	T1	Cusk	0	Resident	JGILL_S1_T1	JGILL_S1
1067	JGILL	Gill	Fall	Artificial	Ship	25.07598079	9/24/2013	S1	T2	Cusk	0	Resident	JGILL_S1_T2	JGILL_S1
1068	KEYPO	Keypost Rock	Fall	Natural	Ledge	15.01684745	10/2/2014	S4	T2	Cusk	0	Resident	KEYPO_S4_T2	KEYPO_S4
1069	KEYPO	Keypost Rock	Fall	Natural	Ledge	15.01684745	10/2/2014	S4	T1	Cusk	0	Resident	KEYPO_S4_T1	KEYPO_S4
1070	KEYPO	Keypost Rock	Fall	Natural	Ledge	15.01684745	10/24/2014	S5	T1	Cusk	0	Resident	KEYPO_S5_T1	KEYPO_S5
1071	KEYPO	Keypost Rock	Fall	Natural	Ledge	15.01684745	10/24/2014	S5	T2	Cusk	0	Resident	KEYPO_S5_T2	KEYPO_S5
1072	KEYPO	Keypost Rock	Summer	Natural	Ledge	15.01684745	7/29/2014	S3	T2	Cusk	0	Resident	KEYPO_S3_T2	KEYPO_S3
1073	KEYPO	Keypost Rock	Summer	Natural	Ledge	15.01684745	7/29/2014	S3	T1	Cusk	0	Resident	KEYPO_S3_T1	KEYPO_S3
1074	KEYPO	Keypost Rock	Fall	Natural	Ledge	15.01684745	9/6/2013	S1	T2	Cusk	0	Resident	KEYPO_S1_T2	KEYPO_S1
1075	KEYPO	Keypost Rock	Fall	Natural	Ledge	15.01684745	9/6/2013	S1	T1	Cusk	0	Resident	KEYPO_S1_T1	KEYPO_S1
1076	KNUCB	Southwest of Knuckle Buoy	Fall	Natural	Pavement & rubble	14.31094027	10/20/2014	S5	T2	Cusk	0	Resident	KNUCB_S5_T2	KNUCB_S5
1077	KNUCB	Southwest of Knuckle Buoy	Fall	Natural	Pavement & rubble	14.31094027	10/20/2014	S5	T1	Cusk	0	Resident	KNUCB_S5_T1	KNUCB_S5
1078	KNUCB	Southwest of Knuckle Buoy	Fall	Natural	Pavement & rubble	14.31094027	10/28/2013	S2	T2	Cusk	0	Resident	KNUCB_S2_T2	KNUCB_S2
1079	KNUCB	Southwest of Knuckle Buoy	Fall	Natural	Pavement & rubble	14.31094027	10/28/2013	S2	T1	Cusk	0	Resident	KNUCB_S2_T1	KNUCB_S2
1080	KNUCB	Southwest of Knuckle Buoy	Spring	Natural	Pavement & rubble	14.31094027	5/18/2015	S6	T1	Cusk	0	Resident	KNUCB_S6_T1	KNUCB_S6
1081	KNUCB	Southwest of Knuckle Buoy	Spring	Natural	Pavement & rubble	14.31094027	5/18/2015	S6	T2	Cusk	0	Resident	KNUCB_S6_T2	KNUCB_S6
1082	KNUCB	Southwest of Knuckle Buoy	Summer	Natural	Pavement & rubble	14.31094027	8/20/2013	S1	T1	Cusk	0	Resident	KNUCB_S1_T1	KNUCB_S1
1083	KNUCB	Southwest of Knuckle Buoy	Summer	Natural	Pavement & rubble	14.31094027	8/22/2014	S4	T2	Cusk	0	Resident	KNUCB_S4_T2	KNUCB_S4
1084	KNUCB	Southwest of Knuckle Buoy	Summer	Natural	Pavement & rubble	14.31094027	8/22/2014	S4	T1	Cusk	0	Resident	KNUCB_S4_T1	KNUCB_S4
1085	LIGHT	Lightning Bolt Ledge	Winter	Natural	Pavement & rubble	28.52773181	12/13/2013	S1	T2	Cusk	0	Resident	LIGHT_S1_T2	LIGHT_S1
1086	LIGHT	Lightning Bolt Ledge	Winter	Natural	Pavement & rubble	28.52773181	12/13/2013	S1	T1	Cusk	0	Resident	LIGHT_S1_T1	LIGHT_S1
1087	LIGHT	Lightning Bolt Ledge	Winter	Natural	Pavement & rubble	28.52773181	12/19/2014	S5	T1	Cusk	0	Resident	LIGHT_S5_T1	LIGHT_S5
1088	LIGHT	Lightning Bolt Ledge	Winter	Natural	Pavement & rubble	28.52773181	12/19/2014	S5	T2	Cusk	0	Resident	LIGHT_S5_T2	LIGHT_S5
1089	LIGHT	Lightning Bolt Ledge	Summer	Natural	Pavement & rubble	28.52773181	6/25/2014	S3	T1	Cusk	0	Resident	LIGHT_S3_T1	LIGHT_S3
1090	LIGHT	Lightning Bolt Ledge	Summer	Natural	Pavement & rubble	28.52773181	6/25/2014	S3	T2	Cusk	0	Resident	LIGHT_S3_T2	LIGHT_S3
1091	LIGHT	Lightning Bolt Ledge	Fall	Natural	Pavement & rubble	28.52773181	9/11/2014	S4	T1	Cusk	0	Resident	LIGHT_S4_T1	LIGHT_S4
1092	LIGHT	Lightning Bolt Ledge	Fall	Natural	Pavement & rubble	28.52773181	9/11/2014	S4	T2	Cusk	0	Resident	LIGHT_S4_T2	LIGHT_S4
1093	NWREF	Northwest reef	Fall	Natural	Ledge	20.9400709	10/10/2014	S4	T2	Cusk	0	Resident	NWREF_S4_T2	NWREF_S4
1094	NWREF	Northwest reef	Fall	Natural	Ledge	20.9400709	10/10/2014	S4	T1	Cusk	0	Resident	NWREF_S4_T1	NWREF_S4
1095	NWREF	Northwest reef	Fall	Natural	Ledge	20.9400709	10/20/2014	S5	T1	Cusk	0	Resident	NWREF_S5_T1	NWREF_S5
1096	NWREF	Northwest reef	Spring	Natural	Ledge	20.9400709	5/18/2015	S6	T1	Cusk	0	Resident	NWREF_S6_T1	NWREF_S6
1097	NWREF	Northwest reef	Spring	Natural	Ledge	20.9400709	5/18/2015	S6	T2	Cusk	0	Resident	NWREF_S6_T2	NWREF_S6
1098	NWREF	Northwest reef	Summer	Natural	Ledge	20.9400709	6/17/2014	S3	T1	Cusk	0	Resident	NWREF_S3_T1	NWREF_S3
1099	NWREF	Northwest reef	Summer	Natural	Ledge	20.9400709	6/17/2014	S3	T2	Cusk	0	Resident	NWREF_S3_T2	NWREF_S3
1100	NWREF	Northwest reef	Summer	Natural	Ledge	20.9400709	8/12/2013	S1	T1	Cusk	0	Resident	NWREF_S1_T1	NWREF_S1
1101	NWREF	Northwest reef	Summer	Natural	Ledge	20.9400709	8/19/2013	S1	T2	Cusk	0	Resident	NWREF_S1_T2	NWREF_S1
1102	OILYR	Yard Oiler FS-26 (AR-300)	Summer	Artificial	Ship	26.42223747	6/17/2014	S3	T1	Cusk	0	Resident	OILYR_S3_T1	OILYR_S3
1103	OILYR	Yard Oiler FS-26 (AR-300)	Summer	Artificial	Ship	26.42223747	6/17/2014	S3	T2	Cusk	0	Resident	OILYR_S3_T2	OILYR_S3
1104	PIP06	Concrete Pipes, 2006 (AR-345)	Fall	Artificial	Concrete	18.69011114	10/2/2014	S4	T1	Cusk	0	Resident	PIP06_S4_T1	PIP06_S4
1105	PIP06	Concrete Pipes, 2006 (AR-345)	Fall	Artificial	Concrete	18.69011114	10/2/2014	S4	T2	Cusk	0	Resident	PIP06_S4_T2	PIP06_S4
1106	PIP06	Concrete Pipes, 2006 (AR-345)	Fall	Artificial	Concrete	18.69011114	10/21/2014	S5	T2	Cusk	0	Resident	PIP06_S5_T2	PIP06_S5
1107	PIP06	Concrete Pipes, 2006 (AR-345)	Fall	Artificial	Concrete	18.69011114	10/21/2014	S5	T1	Cusk	0	Resident	PIP06_S5_T1	PIP06_S5
1108	PIP06	Concrete Pipes, 2006 (AR-345)	Fall	Artificial	Concrete	18.69011114	10/28/2013	S2	T1	Cusk	0	Resident	PIP06_S2_T1	PIP06_S2
1109	PIP06	Concrete Pipes, 2006 (AR-345)	Fall	Artificial	Concrete	18.69011114	10/28/2013	S2	T2	Cusk	0	Resident	PIP06_S2_T2	PIP06_S2
1110	PIP06	Concrete Pipes, 2006 (AR-345)	Spring	Artificial	Concrete	18.69011114	5/19/2015	S6	T2	Cusk	0	Resident	PIP06_S6_T2	PIP06_S6
1111	PIP06	Concrete Pipes, 2006 (AR-345)	Spring	Artificial	Concrete	18.69011114	5/19/2015	S6	T1	Cusk	0	Resident	PIP06_S6_T1	PIP06_S6
1112	PIP06	Concrete Pipes, 2006 (AR-345)	Summer	Artificial	Concrete	18.69011114	6/2/2014	S3	T2	Cusk	0	Resident	PIP06_S3_T2	PIP06_S3
1113	PIP06	Concrete Pipes, 2006 (AR-345)	Summer	Artificial	Concrete	18.69011114	6/2/2014	S3	T1	Cusk	0	Resident	PIP06_S3_T1	PIP06_S3
1114	PIP06	Concrete Pipes, 2006 (AR-345)	Summer	Artificial	Concrete	18.69011114	7/18/2013	S1	T1	Cusk	0	Resident	PIP06_S1_T1	PIP06_S1
1115	PIP06	Concrete Pipes, 2006 (AR-345)	Summer	Artificial	Concrete	18.69011114	7/18/2013	S1	T2	Cusk	0	Resident	PIP06_S1_T2	PIP06_S1
1116	PIP07	Concrete Pipes, 2007 (AR-342)	Fall	Artificial	Concrete	16.11035499	10/21/2014	S5	T2	Cusk	0	Resident	PIP07_S5_T2	PIP07_S5
1117	PIP07	Concrete Pipes, 2007 (AR-342)	Fall	Artificial	Concrete	16.11035499	10/21/2014	S5	T1	Cusk	0	Resident	PIP07_S5_T1	PIP07_S5
1118	PIP07	Concrete Pipes, 2007 (AR-342)	Spring	Artificial	Concrete	16.11035499	5/19/2015	S6	T2	Cusk	0	Resident	PIP07_S6_T2	PIP07_S6
1119	PIP07	Concrete Pipes, 2007 (AR-342)	Spring	Artificial	Concrete	16.11035499	5/19/2015	S6	T1	Cusk	0	Resident	PIP07_S6_T1	PIP07_S6
1120	PIP07	Concrete Pipes, 2007 (AR-342)	Summer	Artificial	Concrete	16.11035499	6/3/2014	S3	T2	Cusk	0	Resident	PIP07_S3_T2	PIP07_S3
1121	PIP07	Concrete Pipes, 2007 (AR-342)	Summer	Artificial	Concrete	16.11035499	6/3/2014	S3	T1	Cusk	0	Resident	PIP07_S3_T1	PIP07_S3
1122	PIP07	Concrete Pipes, 2007 (AR-342)	Summer	Artificial	Concrete	16.11035499	8/20/2014	S4	T1	Cusk	0	Resident	PIP07_S4_T1	PIP07_S4
1123	PIP07	Concrete Pipes, 2007 (AR-342)	Summer	Artificial	Concrete	16.11035499	8/20/2014	S4	T2	Cusk	0	Resident	PIP07_S4_T2	PIP07_S4
1124	PIP07	Concrete Pipes, 2007 (AR-342)	Fall	Artificial	Concrete	16.11035499	9/6/2013	S1	T2	Cusk	0	Resident	PIP07_S1_T2	PIP07_S1
1125	PIP07	Concrete Pipes, 2007 (AR-342)	Fall	Artificial	Concrete	16.11035499	9/6/2013	S1	T1	Cusk	0	Resident	PIP07_S1_T1	PIP07_S1
1126	RARIT	Raritan East	Winter	Artificial	Ship	21.47696619	12/18/2014	S5	T1	Cusk	0	Resident	RARIT_S5_T1	RARIT_S5
1127	RARIT	Raritan East	Winter	Artificial	Ship	21.47696619	12/18/2014	S5	T2	Cusk	0	Resident	RARIT_S5_T2	RARIT_S5
1128	RARIT	Raritan East	Summer	Artificial	Ship	21.47696619	6/25/2014	S3	T1	Cusk	0	Resident	RARIT_S3_T1	RARIT_S3
1129	RARIT	Raritan East	Summer	Artificial	Ship	21.47696619	6/30/2014	S3	T2	Cusk	0	Resident	RARIT_S3_T2	RARIT_S3
1130	RARIT	Raritan East	Fall	Artificial	Ship	21.47696619	9/11/2014	S4	T1	Cusk	0	Resident	RARIT_S4_T1	RARIT_S4
1131	RARIT	Raritan East	Fall	Artificial	Ship	21.47696619	9/11/2014	S4	T2	Cusk	0	Resident	RARIT_S4_T2	RARIT_S4
1132	RARIT	Raritan East	Fall	Artificial	Ship	21.47696619	9/25/2013	S1	T2	Cusk	0	Resident	RARIT_S1_T2	RARIT_S1
1133	RARIT	Raritan East	Fall	Artificial	Ship	21.47696619	9/25/2013	S1	T1	Cusk	0	Resident	RARIT_S1_T1	RARIT_S1
1134	STATR	Station Rock	Fall	Natural	Pavement & rubble	15.63813422	10/21/2014	S5	T1	Cusk	0	Resident	STATR_S5_T1	STATR_S5
1135	STATR	Station Rock	Fall	Natural	Pavement & rubble	15.63813422	10/21/2014	S5	T2	Cusk	0	Resident	STATR_S5_T2	STATR_S5
1136	STATR	Station Rock	Fall	Natural	Pavement & rubble	15.63813422	10/30/2013	S2	T1	Cusk	0	Resident	STATR_S2_T1	STATR_S2
1137	STATR	Station Rock	Fall	Natural	Pavement & rubble	15.63813422	10/30/2013	S2	T2	Cusk	0	Resident	STATR_S2_T2	STATR_S2
1138	STATR	Station Rock	Spring	Natural	Pavement & rubble	15.63813422	5/19/2015	S6	T1	Cusk	0	Resident	STATR_S6_T1	STATR_S6
1139	STATR	Station Rock	Spring	Natural	Pavement & rubble	15.63813422	5/19/2015	S6	T2	Cusk	0	Resident	STATR_S6_T2	STATR_S6
1140	STATR	Station Rock	Summer	Natural	Pavement & rubble	15.63813422	6/2/2014	S3	T2	Cusk	0	Resident	STATR_S3_T2	STATR_S3
1141	STATR	Station Rock	Summer	Natural	Pavement & rubble	15.63813422	6/2/2014	S3	T1	Cusk	0	Resident	STATR_S3_T1	STATR_S3
1142	STATR	Station Rock	Summer	Natural	Pavement & rubble	15.63813422	8/20/2014	S4	T2	Cusk	0	Resident	STATR_S4_T2	STATR_S4
1143	STATR	Station Rock	Summer	Natural	Pavement & rubble	15.63813422	8/20/2014	S4	T1	Cusk	0	Resident	STATR_S4_T1	STATR_S4
1144	STATR	Station Rock	Fall	Natural	Pavement & rubble	15.63813422	9/6/2013	S1	T1	Cusk	0	Resident	STATR_S1_T1	STATR_S1
1145	STATR	Station Rock	Fall	Natural	Pavement & rubble	15.63813422	9/6/2013	S1	T2	Cusk	0	Resident	STATR_S1_T2	STATR_S1
1146	THEOP	Theodore Parker (AR-315)	Fall	Artificial	Ship	10.19562914	10/2/2014	S4	T2	Cusk	0	Resident	THEOP_S4_T2	THEOP_S4
1147	THEOP	Theodore Parker (AR-315)	Fall	Artificial	Ship	10.19562914	10/2/2014	S4	T1	Cusk	0	Resident	THEOP_S4_T1	THEOP_S4
1148	THEOP	Theodore Parker (AR-315)	Fall	Artificial	Ship	10.19562914	10/20/2014	S5	T1	Cusk	0	Resident	THEOP_S5_T1	THEOP_S5
1149	THEOP	Theodore Parker (AR-315)	Fall	Artificial	Ship	10.19562914	10/20/2014	S5	T2	Cusk	0	Resident	THEOP_S5_T2	THEOP_S5
1150	THEOP	Theodore Parker (AR-315)	Fall	Artificial	Ship	10.19562914	10/29/2013	S2	T2	Cusk	0	Resident	THEOP_S2_T2	THEOP_S2
1151	THEOP	Theodore Parker (AR-315)	Fall	Artificial	Ship	10.19562914	10/29/2013	S2	T1	Cusk	0	Resident	THEOP_S2_T1	THEOP_S2
1152	THEOP	Theodore Parker (AR-315)	Summer	Artificial	Ship	10.19562914	7/29/2014	S3	T2	Cusk	0	Resident	THEOP_S3_T2	THEOP_S3
1153	THEOP	Theodore Parker (AR-315)	Summer	Artificial	Ship	10.19562914	7/29/2014	S3	T1	Cusk	0	Resident	THEOP_S3_T1	THEOP_S3
1154	THEOP	Theodore Parker (AR-315)	Summer	Artificial	Ship	10.19562914	7/8/2013	S1	T1	Cusk	0	Resident	THEOP_S1_T1	THEOP_S1
1155	THUMB	Thumb Ledge	Summer	Natural	Pavement & rubble	26.5460485	6/25/2014	S3	T1	Cusk	0	Resident	THUMB_S3_T1	THUMB_S3
1156	THUMB	Thumb Ledge	Summer	Natural	Pavement & rubble	26.5460485	6/30/2014	S3	T2	Cusk	0	Resident	THUMB_S3_T2	THUMB_S3
1157	THUMB	Thumb Ledge	Fall	Natural	Pavement & rubble	26.5460485	9/11/2014	S4	T1	Cusk	0	Resident	THUMB_S4_T1	THUMB_S4
1158	THUMB	Thumb Ledge	Fall	Natural	Pavement & rubble	26.5460485	9/11/2014	S4	T2	Cusk	0	Resident	THUMB_S4_T2	THUMB_S4
1159	THUMB	Thumb Ledge	Fall	Natural	Pavement & rubble	26.5460485	9/25/2013	S1	T1	Cusk	0	Resident	THUMB_S1_T1	THUMB_S1
1160	THUMB	Thumb Ledge	Fall	Natural	Pavement & rubble	26.5460485	9/25/2013	S1	T2	Cusk	0	Resident	THUMB_S1_T2	THUMB_S1
1161	TITAN	Titan (AR-345)	Fall	Artificial	Ship	16.59483131	10/2/2014	S4	T1	Cusk	0	Resident	TITAN_S4_T1	TITAN_S4
1162	TITAN	Titan (AR-345)	Fall	Artificial	Ship	16.59483131	10/2/2014	S4	T2	Cusk	0	Resident	TITAN_S4_T2	TITAN_S4
1163	TITAN	Titan (AR-345)	Fall	Artificial	Ship	16.59483131	10/21/2014	S5	T1	Cusk	0	Resident	TITAN_S5_T1	TITAN_S5
1164	TITAN	Titan (AR-345)	Fall	Artificial	Ship	16.59483131	10/21/2014	S5	T2	Cusk	0	Resident	TITAN_S5_T2	TITAN_S5
1165	TITAN	Titan (AR-345)	Fall	Artificial	Ship	16.59483131	10/28/2013	S2	T1	Cusk	0	Resident	TITAN_S2_T1	TITAN_S2
1166	TITAN	Titan (AR-345)	Fall	Artificial	Ship	16.59483131	10/28/2013	S2	T2	Cusk	0	Resident	TITAN_S2_T2	TITAN_S2
1167	TITAN	Titan (AR-345)	Spring	Artificial	Ship	16.59483131	5/19/2015	S6	T1	Cusk	0	Resident	TITAN_S6_T1	TITAN_S6
1168	TITAN	Titan (AR-345)	Spring	Artificial	Ship	16.59483131	5/19/2015	S6	T2	Cusk	0	Resident	TITAN_S6_T2	TITAN_S6
1169	TITAN	Titan (AR-345)	Summer	Artificial	Ship	16.59483131	6/2/2014	S3	T1	Cusk	0	Resident	TITAN_S3_T1	TITAN_S3
1170	TITAN	Titan (AR-345)	Summer	Artificial	Ship	16.59483131	6/2/2014	S3	T2	Cusk	0	Resident	TITAN_S3_T2	TITAN_S3
1171	TITAN	Titan (AR-345)	Summer	Artificial	Ship	16.59483131	7/18/2013	S1	T1	Cusk	0	Resident	TITAN_S1_T1	TITAN_S1
1172	TITAN	Titan (AR-345)	Summer	Artificial	Ship	16.59483131	7/18/2013	S1	T2	Cusk	0	Resident	TITAN_S1_T2	TITAN_S1
1173	WESTR	West Rock	Fall	Natural	Pavement & rubble	24.89868925	10/10/2014	S4	T1	Cusk	0	Resident	WESTR_S4_T1	WESTR_S4
1174	WESTR	West Rock	Fall	Natural	Pavement & rubble	24.89868925	10/10/2014	S4	T2	Cusk	0	Resident	WESTR_S4_T2	WESTR_S4
1175	WESTR	West Rock	Spring	Natural	Pavement & rubble	24.89868925	5/27/2015	S6	T1	Cusk	0	Resident	WESTR_S6_T1	WESTR_S6
1176	WESTR	West Rock	Spring	Natural	Pavement & rubble	24.89868925	5/27/2015	S6	T2	Cusk	0	Resident	WESTR_S6_T2	WESTR_S6
1177	WESTR	West Rock	Summer	Natural	Pavement & rubble	24.89868925	6/16/2014	S3	T1	Cusk	0	Resident	WESTR_S3_T1	WESTR_S3
1178	WESTR	West Rock	Summer	Natural	Pavement & rubble	24.89868925	6/16/2014	S3	T2	Cusk	0	Resident	WESTR_S3_T2	WESTR_S3
1179	WESTR	West Rock	Fall	Natural	Pavement & rubble	24.89868925	9/4/2013	S1	T1	Cusk	0	Resident	WESTR_S1_T1	WESTR_S1
1180	WESTR	West Rock	Fall	Natural	Pavement & rubble	24.89868925	9/4/2013	S1	T2	Cusk	0	Resident	WESTR_S1_T2	WESTR_S1
1181	10FAT	10 Fathom	Fall	Natural	Ledge	20.89122935	10/20/2014	S5	T2	Flat Needlefish	0	Transient	10FAT_S5_T2	10FAT_S5
1182	10FAT	10 Fathom	Fall	Natural	Ledge	20.89122935	10/20/2014	S5	T1	Flat Needlefish	0	Transient	10FAT_S5_T1	10FAT_S5
1183	10FAT	10 Fathom	Fall	Natural	Ledge	20.89122935	10/29/2013	S2	T2	Flat Needlefish	0	Transient	10FAT_S2_T2	10FAT_S2
1184	10FAT	10 Fathom	Fall	Natural	Ledge	20.89122935	10/29/2013	S2	T1	Flat Needlefish	0	Transient	10FAT_S2_T1	10FAT_S2
1185	10FAT	10 Fathom	Spring	Natural	Ledge	20.89122935	5/18/2015	S6	T1	Flat Needlefish	0	Transient	10FAT_S6_T1	10FAT_S6
1186	10FAT	10 Fathom	Spring	Natural	Ledge	20.89122935	5/18/2015	S6	T2	Flat Needlefish	0	Transient	10FAT_S6_T2	10FAT_S6
1187	10FAT	10 Fathom	Summer	Natural	Ledge	20.89122935	6/17/2014	S3	T1	Flat Needlefish	0	Transient	10FAT_S3_T1	10FAT_S3
1188	10FAT	10 Fathom	Summer	Natural	Ledge	20.89122935	8/20/2013	S1	T2	Flat Needlefish	0	Transient	10FAT_S1_T2	10FAT_S1
1189	10FAT	10 Fathom	Summer	Natural	Ledge	20.89122935	8/20/2013	S1	T1	Flat Needlefish	0	Transient	10FAT_S1_T1	10FAT_S1
1190	10FAT	10 Fathom	Summer	Natural	Ledge	20.89122935	8/22/2014	S4	T2	Flat Needlefish	0	Transient	10FAT_S4_T2	10FAT_S4
1191	10FAT	10 Fathom	Summer	Natural	Ledge	20.89122935	8/22/2014	S4	T1	Flat Needlefish	0	Transient	10FAT_S4_T1	10FAT_S4
1192	200LE	200 / 200 Ledge	Fall	Natural	Ledge	25.29443981	11/5/2014	S5	T2	Flat Needlefish	0	Transient	200LE_S5_T2	200LE_S5
1193	200LE	200 / 200 Ledge	Fall	Natural	Ledge	25.29443981	11/5/2014	S5	T1	Flat Needlefish	0	Transient	200LE_S5_T1	200LE_S5
1194	200LE	200 / 200 Ledge	Fall	Natural	Ledge	25.29443981	9/20/2013	S1	T2	Flat Needlefish	0	Transient	200LE_S1_T2	200LE_S1
1195	200LE	200 / 200 Ledge	Fall	Natural	Ledge	25.29443981	9/20/2013	S1	T1	Flat Needlefish	0	Transient	200LE_S1_T1	200LE_S1
1196	200LE	200 / 200 Ledge	Fall	Natural	Ledge	25.29443981	9/4/2014	S4	T2	Flat Needlefish	0	Transient	200LE_S4_T2	200LE_S4
1197	200LE	200 / 200 Ledge	Fall	Natural	Ledge	25.29443981	9/4/2014	S4	T1	Flat Needlefish	0	Transient	200LE_S4_T1	200LE_S4
1198	210RK	210 Rock	Fall	Natural	Pavement & rubble	30.15862839	10/10/2014	S4	T1	Flat Needlefish	0	Transient	210RK_S4_T1	210RK_S4
1199	210RK	210 Rock	Fall	Natural	Pavement & rubble	30.15862839	10/10/2014	S4	T2	Flat Needlefish	0	Transient	210RK_S4_T2	210RK_S4
1200	210RK	210 Rock	Summer	Natural	Pavement & rubble	30.15862839	6/16/2014	S3	T1	Flat Needlefish	0	Transient	210RK_S3_T1	210RK_S3
1201	210RK	210 Rock	Summer	Natural	Pavement & rubble	30.15862839	6/16/2014	S3	T2	Flat Needlefish	0	Transient	210RK_S3_T2	210RK_S3
1202	210RK	210 Rock	Fall	Natural	Pavement & rubble	30.15862839	9/4/2013	S1	T2	Flat Needlefish	0	Transient	210RK_S1_T2	210RK_S1
1203	210RK	210 Rock	Fall	Natural	Pavement & rubble	30.15862839	9/4/2013	S1	T1	Flat Needlefish	0	Transient	210RK_S1_T1	210RK_S1
1204	23MLE	23 Mile Ledge	Summer	Natural	Ledge	28.68252984	6/24/2014	S3	T1	Flat Needlefish	0	Transient	23MLE_S3_T1	23MLE_S3
1205	23MLE	23 Mile Ledge	Summer	Natural	Ledge	28.68252984	6/24/2014	S3	T2	Flat Needlefish	0	Transient	23MLE_S3_T2	23MLE_S3
1206	23MLE	23 Mile Ledge	Fall	Natural	Ledge	28.68252984	9/5/2014	S4	T1	Flat Needlefish	0	Transient	23MLE_S4_T1	23MLE_S4
1207	23MLE	23 Mile Ledge	Fall	Natural	Ledge	28.68252984	9/5/2014	S4	T2	Flat Needlefish	0	Transient	23MLE_S4_T2	23MLE_S4
1208	5MLED	5 Mile Ledge	Fall	Natural	Ledge	15.77278709	11/13/2014	S5	T2	Flat Needlefish	0	Transient	5MLED_S5_T2	5MLED_S5
1209	5MLED	5 Mile Ledge	Fall	Natural	Ledge	15.77278709	11/13/2014	S5	T1	Flat Needlefish	0	Transient	5MLED_S5_T1	5MLED_S5
1210	5MLED	5 Mile Ledge	Summer	Natural	Ledge	15.77278709	7/1/2014	S3	T2	Flat Needlefish	0	Transient	5MLED_S3_T2	5MLED_S3
1211	5MLED	5 Mile Ledge	Summer	Natural	Ledge	15.77278709	7/1/2014	S3	T1	Flat Needlefish	0	Transient	5MLED_S3_T1	5MLED_S3
1212	5MLED	5 Mile Ledge	Fall	Natural	Ledge	15.77278709	9/19/2013	S1	T1	Flat Needlefish	0	Transient	5MLED_S1_T1	5MLED_S1
1213	5MLED	5 Mile Ledge	Fall	Natural	Ledge	15.77278709	9/19/2013	S1	T2	Flat Needlefish	0	Transient	5MLED_S1_T2	5MLED_S1
1214	5MLED	5 Mile Ledge	Fall	Natural	Ledge	15.77278709	9/5/2014	S4	T1	Flat Needlefish	0	Transient	5MLED_S4_T1	5MLED_S4
1215	5MLED	5 Mile Ledge	Fall	Natural	Ledge	15.77278709	9/5/2014	S4	T2	Flat Needlefish	0	Transient	5MLED_S4_T2	5MLED_S4
1216	ALEXR	Alexander Ramsey	Fall	Artificial	Ship	11.97485879	11/13/2014	S5	T1	Flat Needlefish	0	Transient	ALEXR_S5_T1	ALEXR_S5
1217	ALEXR	Alexander Ramsey	Fall	Artificial	Ship	11.97485879	11/13/2014	S5	T2	Flat Needlefish	0	Transient	ALEXR_S5_T2	ALEXR_S5
1218	ALEXR	Alexander Ramsey	Summer	Artificial	Ship	11.97485879	7/1/2014	S3	T2	Flat Needlefish	0	Transient	ALEXR_S3_T2	ALEXR_S3
1219	ALEXR	Alexander Ramsey	Summer	Artificial	Ship	11.97485879	7/1/2014	S3	T1	Flat Needlefish	0	Transient	ALEXR_S3_T1	ALEXR_S3
1220	ALEXR	Alexander Ramsey	Fall	Artificial	Ship	11.97485879	9/19/2013	S1	T2	Flat Needlefish	0	Transient	ALEXR_S1_T2	ALEXR_S1
1221	ALEXR	Alexander Ramsey	Fall	Artificial	Ship	11.97485879	9/19/2013	S1	T1	Flat Needlefish	0	Transient	ALEXR_S1_T1	ALEXR_S1
1222	ALEXR	Alexander Ramsey	Fall	Artificial	Ship	11.97485879	9/5/2014	S4	T1	Flat Needlefish	0	Transient	ALEXR_S4_T1	ALEXR_S4
1223	ALEXR	Alexander Ramsey	Fall	Artificial	Ship	11.97485879	9/5/2014	S4	T2	Flat Needlefish	0	Transient	ALEXR_S4_T2	ALEXR_S4
1224	ATLBR	Atlantic Beach Bridge (AR-320)	Fall	Artificial	Concrete	15.21243517	10/20/2014	S5	T1	Flat Needlefish	0	Transient	ATLBR_S5_T1	ATLBR_S5
1225	ATLBR	Atlantic Beach Bridge (AR-320)	Fall	Artificial	Concrete	15.21243517	10/20/2014	S5	T2	Flat Needlefish	0	Transient	ATLBR_S5_T2	ATLBR_S5
1226	ATLBR	Atlantic Beach Bridge (AR-320)	Fall	Artificial	Concrete	15.21243517	10/31/2013	S2	T2	Flat Needlefish	0	Transient	ATLBR_S2_T2	ATLBR_S2
1227	ATLBR	Atlantic Beach Bridge (AR-320)	Fall	Artificial	Concrete	15.21243517	10/31/2013	S2	T1	Flat Needlefish	0	Transient	ATLBR_S2_T1	ATLBR_S2
1228	ATLBR	Atlantic Beach Bridge (AR-320)	Spring	Artificial	Concrete	15.21243517	5/19/2015	S6	T1	Flat Needlefish	0	Transient	ATLBR_S6_T1	ATLBR_S6
1229	ATLBR	Atlantic Beach Bridge (AR-320)	Spring	Artificial	Concrete	15.21243517	5/19/2015	S6	T2	Flat Needlefish	0	Transient	ATLBR_S6_T2	ATLBR_S6
1230	ATLBR	Atlantic Beach Bridge (AR-320)	Summer	Artificial	Concrete	15.21243517	7/29/2014	S3	T1	Flat Needlefish	0	Transient	ATLBR_S3_T1	ATLBR_S3
1231	ATLBR	Atlantic Beach Bridge (AR-320)	Summer	Artificial	Concrete	15.21243517	7/29/2014	S3	T2	Flat Needlefish	0	Transient	ATLBR_S3_T2	ATLBR_S3
1232	ATLBR	Atlantic Beach Bridge (AR-320)	Summer	Artificial	Concrete	15.21243517	7/8/2013	S1	T1	Flat Needlefish	0	Transient	ATLBR_S1_T1	ATLBR_S1
1233	ATLBR	Atlantic Beach Bridge (AR-320)	Summer	Artificial	Concrete	15.21243517	7/8/2013	S1	T2	Flat Needlefish	0	Transient	ATLBR_S1_T2	ATLBR_S1
1234	ATLBR	Atlantic Beach Bridge (AR-320)	Fall	Artificial	Concrete	15.21243517	9/29/2014	S4	T2	Flat Needlefish	0	Transient	ATLBR_S4_T2	ATLBR_S4
1235	ATLBR	Atlantic Beach Bridge (AR-320)	Fall	Artificial	Concrete	15.21243517	9/29/2014	S4	T1	Flat Needlefish	0	Transient	ATLBR_S4_T1	ATLBR_S4
1236	BARGR	Barge Rock	Fall	Natural	Ledge	16.0898233	10/20/2014	S5	T2	Flat Needlefish	0	Transient	BARGR_S5_T2	BARGR_S5
1237	BARGR	Barge Rock	Fall	Natural	Ledge	16.0898233	10/20/2014	S5	T1	Flat Needlefish	0	Transient	BARGR_S5_T1	BARGR_S5
1238	BARGR	Barge Rock	Summer	Natural	Ledge	16.0898233	7/30/2014	S3	T1	Flat Needlefish	0	Transient	BARGR_S3_T1	BARGR_S3
1239	BARGR	Barge Rock	Summer	Natural	Ledge	16.0898233	7/30/2014	S3	T2	Flat Needlefish	0	Transient	BARGR_S3_T2	BARGR_S3
1240	BARGR	Barge Rock	Summer	Natural	Ledge	16.0898233	8/19/2013	S1	T2	Flat Needlefish	0	Transient	BARGR_S1_T2	BARGR_S1
1241	BARGR	Barge Rock	Summer	Natural	Ledge	16.0898233	8/19/2013	S1	T1	Flat Needlefish	0	Transient	BARGR_S1_T1	BARGR_S1
1242	BARGR	Barge Rock	Fall	Natural	Ledge	16.0898233	9/29/2014	S4	T2	Flat Needlefish	0	Transient	BARGR_S4_T2	BARGR_S4
1243	BARGR	Barge Rock	Fall	Natural	Ledge	16.0898233	9/29/2014	S4	T1	Flat Needlefish	0	Transient	BARGR_S4_T1	BARGR_S4
1244	BMPKS	Unknown Wreck 1(Bumpkiss)	Winter	Artificial	Ship	29.00679774	12/4/2013	S1	T2	Flat Needlefish	0	Transient	BMPKS_S1_T2	BMPKS_S1
1245	BMPKS	Unknown Wreck 1(Bumpkiss)	Winter	Artificial	Ship	29.00679774	12/4/2013	S1	T1	Flat Needlefish	0	Transient	BMPKS_S1_T1	BMPKS_S1
1246	BMPKS	Unknown Wreck 1(Bumpkiss)	Summer	Artificial	Ship	29.00679774	6/25/2014	S3	T2	Flat Needlefish	0	Transient	BMPKS_S3_T2	BMPKS_S3
1247	BMPKS	Unknown Wreck 1(Bumpkiss)	Summer	Artificial	Ship	29.00679774	6/25/2014	S3	T1	Flat Needlefish	0	Transient	BMPKS_S3_T1	BMPKS_S3
1248	BMPKS	Unknown Wreck 1(Bumpkiss)	Fall	Artificial	Ship	29.00679774	9/11/2014	S4	T1	Flat Needlefish	0	Transient	BMPKS_S4_T1	BMPKS_S4
1249	BMPKS	Unknown Wreck 1(Bumpkiss)	Fall	Artificial	Ship	29.00679774	9/11/2014	S4	T2	Flat Needlefish	0	Transient	BMPKS_S4_T2	BMPKS_S4
1250	BUMPY	Bumpy Ledge	Winter	Natural	Pavement & rubble	29.27680608	12/13/2013	S1	T1	Flat Needlefish	0	Transient	BUMPY_S1_T1	BUMPY_S1
1251	BUMPY	Bumpy Ledge	Winter	Natural	Pavement & rubble	29.27680608	12/13/2013	S1	T2	Flat Needlefish	0	Transient	BUMPY_S1_T2	BUMPY_S1
1252	BUMPY	Bumpy Ledge	Winter	Natural	Pavement & rubble	29.27680608	12/15/2014	S5	T2	Flat Needlefish	0	Transient	BUMPY_S5_T2	BUMPY_S5
1253	BUMPY	Bumpy Ledge	Winter	Natural	Pavement & rubble	29.27680608	12/15/2014	S5	T1	Flat Needlefish	0	Transient	BUMPY_S5_T1	BUMPY_S5
1254	BUMPY	Bumpy Ledge	Summer	Natural	Pavement & rubble	29.27680608	6/25/2014	S3	T2	Flat Needlefish	0	Transient	BUMPY_S3_T2	BUMPY_S3
1255	BUMPY	Bumpy Ledge	Summer	Natural	Pavement & rubble	29.27680608	6/25/2014	S3	T1	Flat Needlefish	0	Transient	BUMPY_S3_T1	BUMPY_S3
1256	BUMPY	Bumpy Ledge	Fall	Natural	Pavement & rubble	29.27680608	9/11/2014	S4	T2	Flat Needlefish	0	Transient	BUMPY_S4_T2	BUMPY_S4
1257	BUMPY	Bumpy Ledge	Fall	Natural	Pavement & rubble	29.27680608	9/11/2014	S4	T1	Flat Needlefish	0	Transient	BUMPY_S4_T1	BUMPY_S4
1258	CASSI	Cassimir	Fall	Artificial	Ship	32.61545978	11/5/2014	S5	T1	Flat Needlefish	0	Transient	CASSI_S5_T1	CASSI_S5
1259	CASSI	Cassimir	Fall	Artificial	Ship	32.61545978	11/5/2014	S5	T2	Flat Needlefish	0	Transient	CASSI_S5_T2	CASSI_S5
1260	CASSI	Cassimir	Fall	Artificial	Ship	32.61545978	9/4/2014	S4	T2	Flat Needlefish	0	Transient	CASSI_S4_T2	CASSI_S4
1261	CASSI	Cassimir	Fall	Artificial	Ship	32.61545978	9/4/2014	S4	T1	Flat Needlefish	0	Transient	CASSI_S4_T1	CASSI_S4
1262	CITYH	City of Houston	Summer	Artificial	Ship	27.96115776	6/25/2014	S3	T2	Flat Needlefish	0	Transient	CITYH_S3_T2	CITYH_S3
1263	CITYH	City of Houston	Summer	Artificial	Ship	27.96115776	6/25/2014	S3	T1	Flat Needlefish	0	Transient	CITYH_S3_T1	CITYH_S3
1264	CITYH	City of Houston	Fall	Artificial	Ship	27.96115776	9/11/2014	S4	T1	Flat Needlefish	0	Transient	CITYH_S4_T1	CITYH_S4
1265	CITYH	City of Houston	Fall	Artificial	Ship	27.96115776	9/11/2014	S4	T2	Flat Needlefish	0	Transient	CITYH_S4_T2	CITYH_S4
1266	CITYH	City of Houston	Fall	Artificial	Ship	27.96115776	9/25/2013	S1	T1	Flat Needlefish	0	Transient	CITYH_S1_T1	CITYH_S1
1267	CITYH	City of Houston	Fall	Artificial	Ship	27.96115776	9/25/2013	S1	T2	Flat Needlefish	0	Transient	CITYH_S1_T2	CITYH_S1
1268	CSPAR	Spar (AR-305)	Fall	Artificial	Ship	28.33647361	10/10/2014	S4	T2	Flat Needlefish	0	Transient	CSPAR_S4_T2	CSPAR_S4
1269	CSPAR	Spar (AR-305)	Fall	Artificial	Ship	28.33647361	10/10/2014	S4	T1	Flat Needlefish	0	Transient	CSPAR_S4_T1	CSPAR_S4
1270	CSPAR	Spar (AR-305)	Summer	Artificial	Ship	28.33647361	6/16/2014	S3	T2	Flat Needlefish	0	Transient	CSPAR_S3_T2	CSPAR_S3
1271	CSPAR	Spar (AR-305)	Summer	Artificial	Ship	28.33647361	6/16/2014	S3	T1	Flat Needlefish	0	Transient	CSPAR_S3_T1	CSPAR_S3
1272	CSPAR	Spar (AR-305)	Summer	Artificial	Ship	28.33647361	8/30/2013	S1	T1	Flat Needlefish	0	Transient	CSPAR_S1_T1	CSPAR_S1
1273	CSPAR	Spar (AR-305)	Summer	Artificial	Ship	28.33647361	8/30/2013	S1	T2	Flat Needlefish	0	Transient	CSPAR_S1_T2	CSPAR_S1
1274	DALRK	Dallas Rocks	Fall	Natural	Pavement & rubble	16.52236778	11/5/2014	S5	T1	Flat Needlefish	0	Transient	DALRK_S5_T1	DALRK_S5
1275	DALRK	Dallas Rocks	Fall	Natural	Pavement & rubble	16.52236778	11/5/2014	S5	T2	Flat Needlefish	0	Transient	DALRK_S5_T2	DALRK_S5
1276	DALRK	Dallas Rocks	Summer	Natural	Pavement & rubble	16.52236778	7/1/2014	S3	T2	Flat Needlefish	0	Transient	DALRK_S3_T2	DALRK_S3
1277	DALRK	Dallas Rocks	Summer	Natural	Pavement & rubble	16.52236778	7/1/2014	S3	T1	Flat Needlefish	3	Transient	DALRK_S3_T1	DALRK_S3
1278	DALRK	Dallas Rocks	Fall	Natural	Pavement & rubble	16.52236778	9/20/2013	S1	T2	Flat Needlefish	0	Transient	DALRK_S1_T2	DALRK_S1
1279	DALRK	Dallas Rocks	Fall	Natural	Pavement & rubble	16.52236778	9/20/2013	S1	T1	Flat Needlefish	0	Transient	DALRK_S1_T1	DALRK_S1
1280	DALRK	Dallas Rocks	Fall	Natural	Pavement & rubble	16.52236778	9/4/2014	S4	T1	Flat Needlefish	0	Transient	DALRK_S4_T1	DALRK_S4
1281	DALRK	Dallas Rocks	Fall	Natural	Pavement & rubble	16.52236778	9/4/2014	S4	T2	Flat Needlefish	0	Transient	DALRK_S4_T2	DALRK_S4
1282	HAMRH	Hammerhead Ledge	Winter	Natural	Pavement & rubble	25.43556682	12/13/2013	S1	T1	Flat Needlefish	0	Transient	HAMRH_S1_T1	HAMRH_S1
1283	HAMRH	Hammerhead Ledge	Winter	Natural	Pavement & rubble	25.43556682	12/13/2013	S1	T2	Flat Needlefish	0	Transient	HAMRH_S1_T2	HAMRH_S1
1284	HAMRH	Hammerhead Ledge	Winter	Natural	Pavement & rubble	25.43556682	12/19/2014	S5	T2	Flat Needlefish	0	Transient	HAMRH_S5_T2	HAMRH_S5
1285	HAMRH	Hammerhead Ledge	Winter	Natural	Pavement & rubble	25.43556682	12/19/2014	S5	T1	Flat Needlefish	0	Transient	HAMRH_S5_T1	HAMRH_S5
1286	HAMRH	Hammerhead Ledge	Summer	Natural	Pavement & rubble	25.43556682	6/30/2014	S3	T2	Flat Needlefish	0	Transient	HAMRH_S3_T2	HAMRH_S3
1287	HAMRH	Hammerhead Ledge	Summer	Natural	Pavement & rubble	25.43556682	6/30/2014	S3	T1	Flat Needlefish	0	Transient	HAMRH_S3_T1	HAMRH_S3
1288	HAMRH	Hammerhead Ledge	Fall	Natural	Pavement & rubble	25.43556682	9/11/2014	S4	T2	Flat Needlefish	0	Transient	HAMRH_S4_T2	HAMRH_S4
1289	HAMRH	Hammerhead Ledge	Fall	Natural	Pavement & rubble	25.43556682	9/11/2014	S4	T1	Flat Needlefish	0	Transient	HAMRH_S4_T1	HAMRH_S4
1290	INDRA	USS Indra (AR-342)	Spring	Artificial	Ship	14.97184104	5/18/2015	S6	T1	Flat Needlefish	0	Transient	INDRA_S6_T1	INDRA_S6
1291	INDRA	USS Indra (AR-342)	Spring	Artificial	Ship	14.97184104	5/18/2015	S6	T2	Flat Needlefish	0	Transient	INDRA_S6_T2	INDRA_S6
1292	INDRA	USS Indra (AR-342)	Summer	Artificial	Ship	14.97184104	6/9/2014	S3	T2	Flat Needlefish	0	Transient	INDRA_S3_T2	INDRA_S3
1293	INDRA	USS Indra (AR-342)	Summer	Artificial	Ship	14.97184104	6/9/2014	S3	T1	Flat Needlefish	0	Transient	INDRA_S3_T1	INDRA_S3
1294	INDRA	USS Indra (AR-342)	Summer	Artificial	Ship	14.97184104	8/21/2014	S4	T2	Flat Needlefish	0	Transient	INDRA_S4_T2	INDRA_S4
1295	INDRA	USS Indra (AR-342)	Summer	Artificial	Ship	14.97184104	8/21/2014	S4	T1	Flat Needlefish	0	Transient	INDRA_S4_T1	INDRA_S4
1296	JGILL	Gill	Fall	Artificial	Ship	25.07598079	11/13/2014	S5	T1	Flat Needlefish	0	Transient	JGILL_S5_T1	JGILL_S5
1297	JGILL	Gill	Fall	Artificial	Ship	25.07598079	11/13/2014	S5	T2	Flat Needlefish	0	Transient	JGILL_S5_T2	JGILL_S5
1298	JGILL	Gill	Summer	Artificial	Ship	25.07598079	6/24/2014	S3	T2	Flat Needlefish	0	Transient	JGILL_S3_T2	JGILL_S3
1299	JGILL	Gill	Summer	Artificial	Ship	25.07598079	6/24/2014	S3	T1	Flat Needlefish	0	Transient	JGILL_S3_T1	JGILL_S3
1300	JGILL	Gill	Summer	Artificial	Ship	25.07598079	8/7/2014	S4	T1	Flat Needlefish	0	Transient	JGILL_S4_T1	JGILL_S4
1301	JGILL	Gill	Summer	Artificial	Ship	25.07598079	8/7/2014	S4	T2	Flat Needlefish	0	Transient	JGILL_S4_T2	JGILL_S4
1302	JGILL	Gill	Fall	Artificial	Ship	25.07598079	9/24/2013	S1	T1	Flat Needlefish	0	Transient	JGILL_S1_T1	JGILL_S1
1303	JGILL	Gill	Fall	Artificial	Ship	25.07598079	9/24/2013	S1	T2	Flat Needlefish	0	Transient	JGILL_S1_T2	JGILL_S1
1304	KEYPO	Keypost Rock	Fall	Natural	Ledge	15.01684745	10/2/2014	S4	T2	Flat Needlefish	0	Transient	KEYPO_S4_T2	KEYPO_S4
1305	KEYPO	Keypost Rock	Fall	Natural	Ledge	15.01684745	10/2/2014	S4	T1	Flat Needlefish	0	Transient	KEYPO_S4_T1	KEYPO_S4
1306	KEYPO	Keypost Rock	Fall	Natural	Ledge	15.01684745	10/24/2014	S5	T1	Flat Needlefish	0	Transient	KEYPO_S5_T1	KEYPO_S5
1307	KEYPO	Keypost Rock	Fall	Natural	Ledge	15.01684745	10/24/2014	S5	T2	Flat Needlefish	0	Transient	KEYPO_S5_T2	KEYPO_S5
1308	KEYPO	Keypost Rock	Summer	Natural	Ledge	15.01684745	7/29/2014	S3	T2	Flat Needlefish	0	Transient	KEYPO_S3_T2	KEYPO_S3
1309	KEYPO	Keypost Rock	Summer	Natural	Ledge	15.01684745	7/29/2014	S3	T1	Flat Needlefish	0	Transient	KEYPO_S3_T1	KEYPO_S3
1310	KEYPO	Keypost Rock	Fall	Natural	Ledge	15.01684745	9/6/2013	S1	T2	Flat Needlefish	0	Transient	KEYPO_S1_T2	KEYPO_S1
1311	KEYPO	Keypost Rock	Fall	Natural	Ledge	15.01684745	9/6/2013	S1	T1	Flat Needlefish	0	Transient	KEYPO_S1_T1	KEYPO_S1
1312	KNUCB	Southwest of Knuckle Buoy	Fall	Natural	Pavement & rubble	14.31094027	10/20/2014	S5	T2	Flat Needlefish	0	Transient	KNUCB_S5_T2	KNUCB_S5
1313	KNUCB	Southwest of Knuckle Buoy	Fall	Natural	Pavement & rubble	14.31094027	10/20/2014	S5	T1	Flat Needlefish	0	Transient	KNUCB_S5_T1	KNUCB_S5
1314	KNUCB	Southwest of Knuckle Buoy	Fall	Natural	Pavement & rubble	14.31094027	10/28/2013	S2	T2	Flat Needlefish	0	Transient	KNUCB_S2_T2	KNUCB_S2
1315	KNUCB	Southwest of Knuckle Buoy	Fall	Natural	Pavement & rubble	14.31094027	10/28/2013	S2	T1	Flat Needlefish	0	Transient	KNUCB_S2_T1	KNUCB_S2
1316	KNUCB	Southwest of Knuckle Buoy	Spring	Natural	Pavement & rubble	14.31094027	5/18/2015	S6	T1	Flat Needlefish	0	Transient	KNUCB_S6_T1	KNUCB_S6
1317	KNUCB	Southwest of Knuckle Buoy	Spring	Natural	Pavement & rubble	14.31094027	5/18/2015	S6	T2	Flat Needlefish	0	Transient	KNUCB_S6_T2	KNUCB_S6
1318	KNUCB	Southwest of Knuckle Buoy	Summer	Natural	Pavement & rubble	14.31094027	8/20/2013	S1	T1	Flat Needlefish	0	Transient	KNUCB_S1_T1	KNUCB_S1
1319	KNUCB	Southwest of Knuckle Buoy	Summer	Natural	Pavement & rubble	14.31094027	8/22/2014	S4	T2	Flat Needlefish	0	Transient	KNUCB_S4_T2	KNUCB_S4
1320	KNUCB	Southwest of Knuckle Buoy	Summer	Natural	Pavement & rubble	14.31094027	8/22/2014	S4	T1	Flat Needlefish	0	Transient	KNUCB_S4_T1	KNUCB_S4
1321	LIGHT	Lightning Bolt Ledge	Winter	Natural	Pavement & rubble	28.52773181	12/13/2013	S1	T2	Flat Needlefish	0	Transient	LIGHT_S1_T2	LIGHT_S1
1322	LIGHT	Lightning Bolt Ledge	Winter	Natural	Pavement & rubble	28.52773181	12/13/2013	S1	T1	Flat Needlefish	0	Transient	LIGHT_S1_T1	LIGHT_S1
1323	LIGHT	Lightning Bolt Ledge	Winter	Natural	Pavement & rubble	28.52773181	12/19/2014	S5	T1	Flat Needlefish	0	Transient	LIGHT_S5_T1	LIGHT_S5
1324	LIGHT	Lightning Bolt Ledge	Winter	Natural	Pavement & rubble	28.52773181	12/19/2014	S5	T2	Flat Needlefish	0	Transient	LIGHT_S5_T2	LIGHT_S5
1325	LIGHT	Lightning Bolt Ledge	Summer	Natural	Pavement & rubble	28.52773181	6/25/2014	S3	T1	Flat Needlefish	0	Transient	LIGHT_S3_T1	LIGHT_S3
1326	LIGHT	Lightning Bolt Ledge	Summer	Natural	Pavement & rubble	28.52773181	6/25/2014	S3	T2	Flat Needlefish	0	Transient	LIGHT_S3_T2	LIGHT_S3
1327	LIGHT	Lightning Bolt Ledge	Fall	Natural	Pavement & rubble	28.52773181	9/11/2014	S4	T1	Flat Needlefish	0	Transient	LIGHT_S4_T1	LIGHT_S4
1328	LIGHT	Lightning Bolt Ledge	Fall	Natural	Pavement & rubble	28.52773181	9/11/2014	S4	T2	Flat Needlefish	0	Transient	LIGHT_S4_T2	LIGHT_S4
1329	NWREF	Northwest reef	Fall	Natural	Ledge	20.9400709	10/10/2014	S4	T2	Flat Needlefish	0	Transient	NWREF_S4_T2	NWREF_S4
1330	NWREF	Northwest reef	Fall	Natural	Ledge	20.9400709	10/10/2014	S4	T1	Flat Needlefish	0	Transient	NWREF_S4_T1	NWREF_S4
1331	NWREF	Northwest reef	Fall	Natural	Ledge	20.9400709	10/20/2014	S5	T1	Flat Needlefish	0	Transient	NWREF_S5_T1	NWREF_S5
1332	NWREF	Northwest reef	Spring	Natural	Ledge	20.9400709	5/18/2015	S6	T1	Flat Needlefish	0	Transient	NWREF_S6_T1	NWREF_S6
1333	NWREF	Northwest reef	Spring	Natural	Ledge	20.9400709	5/18/2015	S6	T2	Flat Needlefish	0	Transient	NWREF_S6_T2	NWREF_S6
1334	NWREF	Northwest reef	Summer	Natural	Ledge	20.9400709	6/17/2014	S3	T1	Flat Needlefish	0	Transient	NWREF_S3_T1	NWREF_S3
1335	NWREF	Northwest reef	Summer	Natural	Ledge	20.9400709	6/17/2014	S3	T2	Flat Needlefish	0	Transient	NWREF_S3_T2	NWREF_S3
1336	NWREF	Northwest reef	Summer	Natural	Ledge	20.9400709	8/12/2013	S1	T1	Flat Needlefish	0	Transient	NWREF_S1_T1	NWREF_S1
1337	NWREF	Northwest reef	Summer	Natural	Ledge	20.9400709	8/19/2013	S1	T2	Flat Needlefish	0	Transient	NWREF_S1_T2	NWREF_S1
1338	OILYR	Yard Oiler FS-26 (AR-300)	Summer	Artificial	Ship	26.42223747	6/17/2014	S3	T1	Flat Needlefish	0	Transient	OILYR_S3_T1	OILYR_S3
1339	OILYR	Yard Oiler FS-26 (AR-300)	Summer	Artificial	Ship	26.42223747	6/17/2014	S3	T2	Flat Needlefish	0	Transient	OILYR_S3_T2	OILYR_S3
1340	PIP06	Concrete Pipes, 2006 (AR-345)	Fall	Artificial	Concrete	18.69011114	10/2/2014	S4	T1	Flat Needlefish	0	Transient	PIP06_S4_T1	PIP06_S4
1341	PIP06	Concrete Pipes, 2006 (AR-345)	Fall	Artificial	Concrete	18.69011114	10/2/2014	S4	T2	Flat Needlefish	0	Transient	PIP06_S4_T2	PIP06_S4
1342	PIP06	Concrete Pipes, 2006 (AR-345)	Fall	Artificial	Concrete	18.69011114	10/21/2014	S5	T2	Flat Needlefish	0	Transient	PIP06_S5_T2	PIP06_S5
1343	PIP06	Concrete Pipes, 2006 (AR-345)	Fall	Artificial	Concrete	18.69011114	10/21/2014	S5	T1	Flat Needlefish	0	Transient	PIP06_S5_T1	PIP06_S5
1344	PIP06	Concrete Pipes, 2006 (AR-345)	Fall	Artificial	Concrete	18.69011114	10/28/2013	S2	T1	Flat Needlefish	0	Transient	PIP06_S2_T1	PIP06_S2
1345	PIP06	Concrete Pipes, 2006 (AR-345)	Fall	Artificial	Concrete	18.69011114	10/28/2013	S2	T2	Flat Needlefish	0	Transient	PIP06_S2_T2	PIP06_S2
1346	PIP06	Concrete Pipes, 2006 (AR-345)	Spring	Artificial	Concrete	18.69011114	5/19/2015	S6	T2	Flat Needlefish	0	Transient	PIP06_S6_T2	PIP06_S6
1347	PIP06	Concrete Pipes, 2006 (AR-345)	Spring	Artificial	Concrete	18.69011114	5/19/2015	S6	T1	Flat Needlefish	0	Transient	PIP06_S6_T1	PIP06_S6
1348	PIP06	Concrete Pipes, 2006 (AR-345)	Summer	Artificial	Concrete	18.69011114	6/2/2014	S3	T2	Flat Needlefish	0	Transient	PIP06_S3_T2	PIP06_S3
1349	PIP06	Concrete Pipes, 2006 (AR-345)	Summer	Artificial	Concrete	18.69011114	6/2/2014	S3	T1	Flat Needlefish	0	Transient	PIP06_S3_T1	PIP06_S3
1350	PIP06	Concrete Pipes, 2006 (AR-345)	Summer	Artificial	Concrete	18.69011114	7/18/2013	S1	T1	Flat Needlefish	0	Transient	PIP06_S1_T1	PIP06_S1
1351	PIP06	Concrete Pipes, 2006 (AR-345)	Summer	Artificial	Concrete	18.69011114	7/18/2013	S1	T2	Flat Needlefish	0	Transient	PIP06_S1_T2	PIP06_S1
1352	PIP07	Concrete Pipes, 2007 (AR-342)	Fall	Artificial	Concrete	16.11035499	10/21/2014	S5	T2	Flat Needlefish	0	Transient	PIP07_S5_T2	PIP07_S5
1353	PIP07	Concrete Pipes, 2007 (AR-342)	Fall	Artificial	Concrete	16.11035499	10/21/2014	S5	T1	Flat Needlefish	0	Transient	PIP07_S5_T1	PIP07_S5
1354	PIP07	Concrete Pipes, 2007 (AR-342)	Spring	Artificial	Concrete	16.11035499	5/19/2015	S6	T2	Flat Needlefish	0	Transient	PIP07_S6_T2	PIP07_S6
1355	PIP07	Concrete Pipes, 2007 (AR-342)	Spring	Artificial	Concrete	16.11035499	5/19/2015	S6	T1	Flat Needlefish	0	Transient	PIP07_S6_T1	PIP07_S6
1356	PIP07	Concrete Pipes, 2007 (AR-342)	Summer	Artificial	Concrete	16.11035499	6/3/2014	S3	T2	Flat Needlefish	0	Transient	PIP07_S3_T2	PIP07_S3
1357	PIP07	Concrete Pipes, 2007 (AR-342)	Summer	Artificial	Concrete	16.11035499	6/3/2014	S3	T1	Flat Needlefish	0	Transient	PIP07_S3_T1	PIP07_S3
1358	PIP07	Concrete Pipes, 2007 (AR-342)	Summer	Artificial	Concrete	16.11035499	8/20/2014	S4	T1	Flat Needlefish	0	Transient	PIP07_S4_T1	PIP07_S4
1359	PIP07	Concrete Pipes, 2007 (AR-342)	Summer	Artificial	Concrete	16.11035499	8/20/2014	S4	T2	Flat Needlefish	0	Transient	PIP07_S4_T2	PIP07_S4
1360	PIP07	Concrete Pipes, 2007 (AR-342)	Fall	Artificial	Concrete	16.11035499	9/6/2013	S1	T2	Flat Needlefish	0	Transient	PIP07_S1_T2	PIP07_S1
1361	PIP07	Concrete Pipes, 2007 (AR-342)	Fall	Artificial	Concrete	16.11035499	9/6/2013	S1	T1	Flat Needlefish	0	Transient	PIP07_S1_T1	PIP07_S1
1362	RARIT	Raritan East	Winter	Artificial	Ship	21.47696619	12/18/2014	S5	T1	Flat Needlefish	0	Transient	RARIT_S5_T1	RARIT_S5
1363	RARIT	Raritan East	Winter	Artificial	Ship	21.47696619	12/18/2014	S5	T2	Flat Needlefish	0	Transient	RARIT_S5_T2	RARIT_S5
1364	RARIT	Raritan East	Summer	Artificial	Ship	21.47696619	6/25/2014	S3	T1	Flat Needlefish	0	Transient	RARIT_S3_T1	RARIT_S3
1365	RARIT	Raritan East	Summer	Artificial	Ship	21.47696619	6/30/2014	S3	T2	Flat Needlefish	0	Transient	RARIT_S3_T2	RARIT_S3
1366	RARIT	Raritan East	Fall	Artificial	Ship	21.47696619	9/11/2014	S4	T1	Flat Needlefish	0	Transient	RARIT_S4_T1	RARIT_S4
1367	RARIT	Raritan East	Fall	Artificial	Ship	21.47696619	9/11/2014	S4	T2	Flat Needlefish	0	Transient	RARIT_S4_T2	RARIT_S4
1368	RARIT	Raritan East	Fall	Artificial	Ship	21.47696619	9/25/2013	S1	T2	Flat Needlefish	0	Transient	RARIT_S1_T2	RARIT_S1
1369	RARIT	Raritan East	Fall	Artificial	Ship	21.47696619	9/25/2013	S1	T1	Flat Needlefish	0	Transient	RARIT_S1_T1	RARIT_S1
1370	STATR	Station Rock	Fall	Natural	Pavement & rubble	15.63813422	10/21/2014	S5	T1	Flat Needlefish	0	Transient	STATR_S5_T1	STATR_S5
1371	STATR	Station Rock	Fall	Natural	Pavement & rubble	15.63813422	10/21/2014	S5	T2	Flat Needlefish	0	Transient	STATR_S5_T2	STATR_S5
1372	STATR	Station Rock	Fall	Natural	Pavement & rubble	15.63813422	10/30/2013	S2	T1	Flat Needlefish	0	Transient	STATR_S2_T1	STATR_S2
1373	STATR	Station Rock	Fall	Natural	Pavement & rubble	15.63813422	10/30/2013	S2	T2	Flat Needlefish	0	Transient	STATR_S2_T2	STATR_S2
1374	STATR	Station Rock	Spring	Natural	Pavement & rubble	15.63813422	5/19/2015	S6	T1	Flat Needlefish	0	Transient	STATR_S6_T1	STATR_S6
1375	STATR	Station Rock	Spring	Natural	Pavement & rubble	15.63813422	5/19/2015	S6	T2	Flat Needlefish	0	Transient	STATR_S6_T2	STATR_S6
1376	STATR	Station Rock	Summer	Natural	Pavement & rubble	15.63813422	6/2/2014	S3	T2	Flat Needlefish	0	Transient	STATR_S3_T2	STATR_S3
1377	STATR	Station Rock	Summer	Natural	Pavement & rubble	15.63813422	6/2/2014	S3	T1	Flat Needlefish	0	Transient	STATR_S3_T1	STATR_S3
1378	STATR	Station Rock	Summer	Natural	Pavement & rubble	15.63813422	8/20/2014	S4	T2	Flat Needlefish	0	Transient	STATR_S4_T2	STATR_S4
1379	STATR	Station Rock	Summer	Natural	Pavement & rubble	15.63813422	8/20/2014	S4	T1	Flat Needlefish	0	Transient	STATR_S4_T1	STATR_S4
1380	STATR	Station Rock	Fall	Natural	Pavement & rubble	15.63813422	9/6/2013	S1	T1	Flat Needlefish	0	Transient	STATR_S1_T1	STATR_S1
1381	STATR	Station Rock	Fall	Natural	Pavement & rubble	15.63813422	9/6/2013	S1	T2	Flat Needlefish	0	Transient	STATR_S1_T2	STATR_S1
1382	THEOP	Theodore Parker (AR-315)	Fall	Artificial	Ship	10.19562914	10/2/2014	S4	T2	Flat Needlefish	0	Transient	THEOP_S4_T2	THEOP_S4
1383	THEOP	Theodore Parker (AR-315)	Fall	Artificial	Ship	10.19562914	10/2/2014	S4	T1	Flat Needlefish	0	Transient	THEOP_S4_T1	THEOP_S4
1384	THEOP	Theodore Parker (AR-315)	Fall	Artificial	Ship	10.19562914	10/20/2014	S5	T1	Flat Needlefish	0	Transient	THEOP_S5_T1	THEOP_S5
1385	THEOP	Theodore Parker (AR-315)	Fall	Artificial	Ship	10.19562914	10/20/2014	S5	T2	Flat Needlefish	0	Transient	THEOP_S5_T2	THEOP_S5
1386	THEOP	Theodore Parker (AR-315)	Fall	Artificial	Ship	10.19562914	10/29/2013	S2	T2	Flat Needlefish	0	Transient	THEOP_S2_T2	THEOP_S2
1387	THEOP	Theodore Parker (AR-315)	Fall	Artificial	Ship	10.19562914	10/29/2013	S2	T1	Flat Needlefish	0	Transient	THEOP_S2_T1	THEOP_S2
1388	THEOP	Theodore Parker (AR-315)	Summer	Artificial	Ship	10.19562914	7/29/2014	S3	T2	Flat Needlefish	0	Transient	THEOP_S3_T2	THEOP_S3
1389	THEOP	Theodore Parker (AR-315)	Summer	Artificial	Ship	10.19562914	7/29/2014	S3	T1	Flat Needlefish	0	Transient	THEOP_S3_T1	THEOP_S3
1390	THEOP	Theodore Parker (AR-315)	Summer	Artificial	Ship	10.19562914	7/8/2013	S1	T1	Flat Needlefish	0	Transient	THEOP_S1_T1	THEOP_S1
1391	THUMB	Thumb Ledge	Summer	Natural	Pavement & rubble	26.5460485	6/25/2014	S3	T1	Flat Needlefish	0	Transient	THUMB_S3_T1	THUMB_S3
1392	THUMB	Thumb Ledge	Summer	Natural	Pavement & rubble	26.5460485	6/30/2014	S3	T2	Flat Needlefish	0	Transient	THUMB_S3_T2	THUMB_S3
1393	THUMB	Thumb Ledge	Fall	Natural	Pavement & rubble	26.5460485	9/11/2014	S4	T1	Flat Needlefish	0	Transient	THUMB_S4_T1	THUMB_S4
1394	THUMB	Thumb Ledge	Fall	Natural	Pavement & rubble	26.5460485	9/11/2014	S4	T2	Flat Needlefish	0	Transient	THUMB_S4_T2	THUMB_S4
1395	THUMB	Thumb Ledge	Fall	Natural	Pavement & rubble	26.5460485	9/25/2013	S1	T1	Flat Needlefish	0	Transient	THUMB_S1_T1	THUMB_S1
1396	THUMB	Thumb Ledge	Fall	Natural	Pavement & rubble	26.5460485	9/25/2013	S1	T2	Flat Needlefish	0	Transient	THUMB_S1_T2	THUMB_S1
1397	TITAN	Titan (AR-345)	Fall	Artificial	Ship	16.59483131	10/2/2014	S4	T1	Flat Needlefish	0	Transient	TITAN_S4_T1	TITAN_S4
1398	TITAN	Titan (AR-345)	Fall	Artificial	Ship	16.59483131	10/2/2014	S4	T2	Flat Needlefish	0	Transient	TITAN_S4_T2	TITAN_S4
1399	TITAN	Titan (AR-345)	Fall	Artificial	Ship	16.59483131	10/21/2014	S5	T1	Flat Needlefish	0	Transient	TITAN_S5_T1	TITAN_S5
1400	TITAN	Titan (AR-345)	Fall	Artificial	Ship	16.59483131	10/21/2014	S5	T2	Flat Needlefish	0	Transient	TITAN_S5_T2	TITAN_S5
1401	TITAN	Titan (AR-345)	Fall	Artificial	Ship	16.59483131	10/28/2013	S2	T1	Flat Needlefish	0	Transient	TITAN_S2_T1	TITAN_S2
1402	TITAN	Titan (AR-345)	Fall	Artificial	Ship	16.59483131	10/28/2013	S2	T2	Flat Needlefish	0	Transient	TITAN_S2_T2	TITAN_S2
1403	TITAN	Titan (AR-345)	Spring	Artificial	Ship	16.59483131	5/19/2015	S6	T1	Flat Needlefish	0	Transient	TITAN_S6_T1	TITAN_S6
1404	TITAN	Titan (AR-345)	Spring	Artificial	Ship	16.59483131	5/19/2015	S6	T2	Flat Needlefish	0	Transient	TITAN_S6_T2	TITAN_S6
1405	TITAN	Titan (AR-345)	Summer	Artificial	Ship	16.59483131	6/2/2014	S3	T1	Flat Needlefish	0	Transient	TITAN_S3_T1	TITAN_S3
1406	TITAN	Titan (AR-345)	Summer	Artificial	Ship	16.59483131	6/2/2014	S3	T2	Flat Needlefish	0	Transient	TITAN_S3_T2	TITAN_S3
1407	TITAN	Titan (AR-345)	Summer	Artificial	Ship	16.59483131	7/18/2013	S1	T1	Flat Needlefish	0	Transient	TITAN_S1_T1	TITAN_S1
1408	TITAN	Titan (AR-345)	Summer	Artificial	Ship	16.59483131	7/18/2013	S1	T2	Flat Needlefish	0	Transient	TITAN_S1_T2	TITAN_S1
1409	WESTR	West Rock	Fall	Natural	Pavement & rubble	24.89868925	10/10/2014	S4	T1	Flat Needlefish	0	Transient	WESTR_S4_T1	WESTR_S4
1410	WESTR	West Rock	Fall	Natural	Pavement & rubble	24.89868925	10/10/2014	S4	T2	Flat Needlefish	0	Transient	WESTR_S4_T2	WESTR_S4
1411	WESTR	West Rock	Spring	Natural	Pavement & rubble	24.89868925	5/27/2015	S6	T1	Flat Needlefish	0	Transient	WESTR_S6_T1	WESTR_S6
1412	WESTR	West Rock	Spring	Natural	Pavement & rubble	24.89868925	5/27/2015	S6	T2	Flat Needlefish	0	Transient	WESTR_S6_T2	WESTR_S6
1413	WESTR	West Rock	Summer	Natural	Pavement & rubble	24.89868925	6/16/2014	S3	T1	Flat Needlefish	0	Transient	WESTR_S3_T1	WESTR_S3
1414	WESTR	West Rock	Summer	Natural	Pavement & rubble	24.89868925	6/16/2014	S3	T2	Flat Needlefish	0	Transient	WESTR_S3_T2	WESTR_S3
1415	WESTR	West Rock	Fall	Natural	Pavement & rubble	24.89868925	9/4/2013	S1	T1	Flat Needlefish	0	Transient	WESTR_S1_T1	WESTR_S1
1416	WESTR	West Rock	Fall	Natural	Pavement & rubble	24.89868925	9/4/2013	S1	T2	Flat Needlefish	0	Transient	WESTR_S1_T2	WESTR_S1
1417	10FAT	10 Fathom	Fall	Natural	Ledge	20.89122935	10/20/2014	S5	T2	Gag	4	Resident	10FAT_S5_T2	10FAT_S5
1418	10FAT	10 Fathom	Fall	Natural	Ledge	20.89122935	10/20/2014	S5	T1	Gag	7	Resident	10FAT_S5_T1	10FAT_S5
1419	10FAT	10 Fathom	Fall	Natural	Ledge	20.89122935	10/29/2013	S2	T2	Gag	0	Resident	10FAT_S2_T2	10FAT_S2
1420	10FAT	10 Fathom	Fall	Natural	Ledge	20.89122935	10/29/2013	S2	T1	Gag	2	Resident	10FAT_S2_T1	10FAT_S2
1421	10FAT	10 Fathom	Spring	Natural	Ledge	20.89122935	5/18/2015	S6	T1	Gag	6	Resident	10FAT_S6_T1	10FAT_S6
1422	10FAT	10 Fathom	Spring	Natural	Ledge	20.89122935	5/18/2015	S6	T2	Gag	6	Resident	10FAT_S6_T2	10FAT_S6
1423	10FAT	10 Fathom	Summer	Natural	Ledge	20.89122935	6/17/2014	S3	T1	Gag	0	Resident	10FAT_S3_T1	10FAT_S3
1424	10FAT	10 Fathom	Summer	Natural	Ledge	20.89122935	8/20/2013	S1	T2	Gag	0	Resident	10FAT_S1_T2	10FAT_S1
1425	10FAT	10 Fathom	Summer	Natural	Ledge	20.89122935	8/20/2013	S1	T1	Gag	0	Resident	10FAT_S1_T1	10FAT_S1
1426	10FAT	10 Fathom	Summer	Natural	Ledge	20.89122935	8/22/2014	S4	T2	Gag	1	Resident	10FAT_S4_T2	10FAT_S4
1427	10FAT	10 Fathom	Summer	Natural	Ledge	20.89122935	8/22/2014	S4	T1	Gag	3	Resident	10FAT_S4_T1	10FAT_S4
1428	200LE	200 / 200 Ledge	Fall	Natural	Ledge	25.29443981	11/5/2014	S5	T2	Gag	1	Resident	200LE_S5_T2	200LE_S5
1429	200LE	200 / 200 Ledge	Fall	Natural	Ledge	25.29443981	11/5/2014	S5	T1	Gag	0	Resident	200LE_S5_T1	200LE_S5
1430	200LE	200 / 200 Ledge	Fall	Natural	Ledge	25.29443981	9/20/2013	S1	T2	Gag	0	Resident	200LE_S1_T2	200LE_S1
1431	200LE	200 / 200 Ledge	Fall	Natural	Ledge	25.29443981	9/20/2013	S1	T1	Gag	1	Resident	200LE_S1_T1	200LE_S1
1432	200LE	200 / 200 Ledge	Fall	Natural	Ledge	25.29443981	9/4/2014	S4	T2	Gag	0	Resident	200LE_S4_T2	200LE_S4
1433	200LE	200 / 200 Ledge	Fall	Natural	Ledge	25.29443981	9/4/2014	S4	T1	Gag	1	Resident	200LE_S4_T1	200LE_S4
1434	210RK	210 Rock	Fall	Natural	Pavement & rubble	30.15862839	10/10/2014	S4	T1	Gag	1	Resident	210RK_S4_T1	210RK_S4
1435	210RK	210 Rock	Fall	Natural	Pavement & rubble	30.15862839	10/10/2014	S4	T2	Gag	0	Resident	210RK_S4_T2	210RK_S4
1436	210RK	210 Rock	Summer	Natural	Pavement & rubble	30.15862839	6/16/2014	S3	T1	Gag	9	Resident	210RK_S3_T1	210RK_S3
1437	210RK	210 Rock	Summer	Natural	Pavement & rubble	30.15862839	6/16/2014	S3	T2	Gag	3	Resident	210RK_S3_T2	210RK_S3
1438	210RK	210 Rock	Fall	Natural	Pavement & rubble	30.15862839	9/4/2013	S1	T2	Gag	0	Resident	210RK_S1_T2	210RK_S1
1439	210RK	210 Rock	Fall	Natural	Pavement & rubble	30.15862839	9/4/2013	S1	T1	Gag	0	Resident	210RK_S1_T1	210RK_S1
1440	23MLE	23 Mile Ledge	Summer	Natural	Ledge	28.68252984	6/24/2014	S3	T1	Gag	7	Resident	23MLE_S3_T1	23MLE_S3
1441	23MLE	23 Mile Ledge	Summer	Natural	Ledge	28.68252984	6/24/2014	S3	T2	Gag	0	Resident	23MLE_S3_T2	23MLE_S3
1442	23MLE	23 Mile Ledge	Fall	Natural	Ledge	28.68252984	9/5/2014	S4	T1	Gag	1	Resident	23MLE_S4_T1	23MLE_S4
1443	23MLE	23 Mile Ledge	Fall	Natural	Ledge	28.68252984	9/5/2014	S4	T2	Gag	1	Resident	23MLE_S4_T2	23MLE_S4
1444	5MLED	5 Mile Ledge	Fall	Natural	Ledge	15.77278709	11/13/2014	S5	T2	Gag	0	Resident	5MLED_S5_T2	5MLED_S5
1445	5MLED	5 Mile Ledge	Fall	Natural	Ledge	15.77278709	11/13/2014	S5	T1	Gag	0	Resident	5MLED_S5_T1	5MLED_S5
1446	5MLED	5 Mile Ledge	Summer	Natural	Ledge	15.77278709	7/1/2014	S3	T2	Gag	0	Resident	5MLED_S3_T2	5MLED_S3
1447	5MLED	5 Mile Ledge	Summer	Natural	Ledge	15.77278709	7/1/2014	S3	T1	Gag	0	Resident	5MLED_S3_T1	5MLED_S3
1448	5MLED	5 Mile Ledge	Fall	Natural	Ledge	15.77278709	9/19/2013	S1	T1	Gag	0	Resident	5MLED_S1_T1	5MLED_S1
1449	5MLED	5 Mile Ledge	Fall	Natural	Ledge	15.77278709	9/19/2013	S1	T2	Gag	0	Resident	5MLED_S1_T2	5MLED_S1
1450	5MLED	5 Mile Ledge	Fall	Natural	Ledge	15.77278709	9/5/2014	S4	T1	Gag	0	Resident	5MLED_S4_T1	5MLED_S4
1451	5MLED	5 Mile Ledge	Fall	Natural	Ledge	15.77278709	9/5/2014	S4	T2	Gag	0	Resident	5MLED_S4_T2	5MLED_S4
1452	ALEXR	Alexander Ramsey	Fall	Artificial	Ship	11.97485879	11/13/2014	S5	T1	Gag	0	Resident	ALEXR_S5_T1	ALEXR_S5
1453	ALEXR	Alexander Ramsey	Fall	Artificial	Ship	11.97485879	11/13/2014	S5	T2	Gag	0	Resident	ALEXR_S5_T2	ALEXR_S5
1454	ALEXR	Alexander Ramsey	Summer	Artificial	Ship	11.97485879	7/1/2014	S3	T2	Gag	0	Resident	ALEXR_S3_T2	ALEXR_S3
1455	ALEXR	Alexander Ramsey	Summer	Artificial	Ship	11.97485879	7/1/2014	S3	T1	Gag	0	Resident	ALEXR_S3_T1	ALEXR_S3
1456	ALEXR	Alexander Ramsey	Fall	Artificial	Ship	11.97485879	9/19/2013	S1	T2	Gag	0	Resident	ALEXR_S1_T2	ALEXR_S1
1457	ALEXR	Alexander Ramsey	Fall	Artificial	Ship	11.97485879	9/19/2013	S1	T1	Gag	0	Resident	ALEXR_S1_T1	ALEXR_S1
1458	ALEXR	Alexander Ramsey	Fall	Artificial	Ship	11.97485879	9/5/2014	S4	T1	Gag	0	Resident	ALEXR_S4_T1	ALEXR_S4
1459	ALEXR	Alexander Ramsey	Fall	Artificial	Ship	11.97485879	9/5/2014	S4	T2	Gag	0	Resident	ALEXR_S4_T2	ALEXR_S4
1460	ATLBR	Atlantic Beach Bridge (AR-320)	Fall	Artificial	Concrete	15.21243517	10/20/2014	S5	T1	Gag	0	Resident	ATLBR_S5_T1	ATLBR_S5
1461	ATLBR	Atlantic Beach Bridge (AR-320)	Fall	Artificial	Concrete	15.21243517	10/20/2014	S5	T2	Gag	2	Resident	ATLBR_S5_T2	ATLBR_S5
1462	ATLBR	Atlantic Beach Bridge (AR-320)	Fall	Artificial	Concrete	15.21243517	10/31/2013	S2	T2	Gag	0	Resident	ATLBR_S2_T2	ATLBR_S2
1463	ATLBR	Atlantic Beach Bridge (AR-320)	Fall	Artificial	Concrete	15.21243517	10/31/2013	S2	T1	Gag	0	Resident	ATLBR_S2_T1	ATLBR_S2
1464	ATLBR	Atlantic Beach Bridge (AR-320)	Spring	Artificial	Concrete	15.21243517	5/19/2015	S6	T1	Gag	0	Resident	ATLBR_S6_T1	ATLBR_S6
1465	ATLBR	Atlantic Beach Bridge (AR-320)	Spring	Artificial	Concrete	15.21243517	5/19/2015	S6	T2	Gag	0	Resident	ATLBR_S6_T2	ATLBR_S6
1466	ATLBR	Atlantic Beach Bridge (AR-320)	Summer	Artificial	Concrete	15.21243517	7/29/2014	S3	T1	Gag	0	Resident	ATLBR_S3_T1	ATLBR_S3
1467	ATLBR	Atlantic Beach Bridge (AR-320)	Summer	Artificial	Concrete	15.21243517	7/29/2014	S3	T2	Gag	0	Resident	ATLBR_S3_T2	ATLBR_S3
1468	ATLBR	Atlantic Beach Bridge (AR-320)	Summer	Artificial	Concrete	15.21243517	7/8/2013	S1	T1	Gag	3	Resident	ATLBR_S1_T1	ATLBR_S1
1469	ATLBR	Atlantic Beach Bridge (AR-320)	Summer	Artificial	Concrete	15.21243517	7/8/2013	S1	T2	Gag	0	Resident	ATLBR_S1_T2	ATLBR_S1
1470	ATLBR	Atlantic Beach Bridge (AR-320)	Fall	Artificial	Concrete	15.21243517	9/29/2014	S4	T2	Gag	2	Resident	ATLBR_S4_T2	ATLBR_S4
1471	ATLBR	Atlantic Beach Bridge (AR-320)	Fall	Artificial	Concrete	15.21243517	9/29/2014	S4	T1	Gag	4	Resident	ATLBR_S4_T1	ATLBR_S4
1472	BARGR	Barge Rock	Fall	Natural	Ledge	16.0898233	10/20/2014	S5	T2	Gag	0	Resident	BARGR_S5_T2	BARGR_S5
1473	BARGR	Barge Rock	Fall	Natural	Ledge	16.0898233	10/20/2014	S5	T1	Gag	1	Resident	BARGR_S5_T1	BARGR_S5
1474	BARGR	Barge Rock	Summer	Natural	Ledge	16.0898233	7/30/2014	S3	T1	Gag	0	Resident	BARGR_S3_T1	BARGR_S3
1475	BARGR	Barge Rock	Summer	Natural	Ledge	16.0898233	7/30/2014	S3	T2	Gag	0	Resident	BARGR_S3_T2	BARGR_S3
1476	BARGR	Barge Rock	Summer	Natural	Ledge	16.0898233	8/19/2013	S1	T2	Gag	0	Resident	BARGR_S1_T2	BARGR_S1
1477	BARGR	Barge Rock	Summer	Natural	Ledge	16.0898233	8/19/2013	S1	T1	Gag	0	Resident	BARGR_S1_T1	BARGR_S1
1478	BARGR	Barge Rock	Fall	Natural	Ledge	16.0898233	9/29/2014	S4	T2	Gag	0	Resident	BARGR_S4_T2	BARGR_S4
1479	BARGR	Barge Rock	Fall	Natural	Ledge	16.0898233	9/29/2014	S4	T1	Gag	0	Resident	BARGR_S4_T1	BARGR_S4
1480	BMPKS	Unknown Wreck 1(Bumpkiss)	Winter	Artificial	Ship	29.00679774	12/4/2013	S1	T2	Gag	1	Resident	BMPKS_S1_T2	BMPKS_S1
1481	BMPKS	Unknown Wreck 1(Bumpkiss)	Winter	Artificial	Ship	29.00679774	12/4/2013	S1	T1	Gag	2	Resident	BMPKS_S1_T1	BMPKS_S1
1482	BMPKS	Unknown Wreck 1(Bumpkiss)	Summer	Artificial	Ship	29.00679774	6/25/2014	S3	T2	Gag	4	Resident	BMPKS_S3_T2	BMPKS_S3
1483	BMPKS	Unknown Wreck 1(Bumpkiss)	Summer	Artificial	Ship	29.00679774	6/25/2014	S3	T1	Gag	5	Resident	BMPKS_S3_T1	BMPKS_S3
1484	BMPKS	Unknown Wreck 1(Bumpkiss)	Fall	Artificial	Ship	29.00679774	9/11/2014	S4	T1	Gag	1	Resident	BMPKS_S4_T1	BMPKS_S4
1485	BMPKS	Unknown Wreck 1(Bumpkiss)	Fall	Artificial	Ship	29.00679774	9/11/2014	S4	T2	Gag	2	Resident	BMPKS_S4_T2	BMPKS_S4
1486	BUMPY	Bumpy Ledge	Winter	Natural	Pavement & rubble	29.27680608	12/13/2013	S1	T1	Gag	15	Resident	BUMPY_S1_T1	BUMPY_S1
1487	BUMPY	Bumpy Ledge	Winter	Natural	Pavement & rubble	29.27680608	12/13/2013	S1	T2	Gag	3	Resident	BUMPY_S1_T2	BUMPY_S1
1488	BUMPY	Bumpy Ledge	Winter	Natural	Pavement & rubble	29.27680608	12/15/2014	S5	T2	Gag	0	Resident	BUMPY_S5_T2	BUMPY_S5
1489	BUMPY	Bumpy Ledge	Winter	Natural	Pavement & rubble	29.27680608	12/15/2014	S5	T1	Gag	5	Resident	BUMPY_S5_T1	BUMPY_S5
1490	BUMPY	Bumpy Ledge	Summer	Natural	Pavement & rubble	29.27680608	6/25/2014	S3	T2	Gag	0	Resident	BUMPY_S3_T2	BUMPY_S3
1491	BUMPY	Bumpy Ledge	Summer	Natural	Pavement & rubble	29.27680608	6/25/2014	S3	T1	Gag	1	Resident	BUMPY_S3_T1	BUMPY_S3
1492	BUMPY	Bumpy Ledge	Fall	Natural	Pavement & rubble	29.27680608	9/11/2014	S4	T2	Gag	2	Resident	BUMPY_S4_T2	BUMPY_S4
1493	BUMPY	Bumpy Ledge	Fall	Natural	Pavement & rubble	29.27680608	9/11/2014	S4	T1	Gag	0	Resident	BUMPY_S4_T1	BUMPY_S4
1494	CASSI	Cassimir	Fall	Artificial	Ship	32.61545978	11/5/2014	S5	T1	Gag	5	Resident	CASSI_S5_T1	CASSI_S5
1495	CASSI	Cassimir	Fall	Artificial	Ship	32.61545978	11/5/2014	S5	T2	Gag	1	Resident	CASSI_S5_T2	CASSI_S5
1496	CASSI	Cassimir	Fall	Artificial	Ship	32.61545978	9/4/2014	S4	T2	Gag	0	Resident	CASSI_S4_T2	CASSI_S4
1497	CASSI	Cassimir	Fall	Artificial	Ship	32.61545978	9/4/2014	S4	T1	Gag	1	Resident	CASSI_S4_T1	CASSI_S4
1498	CITYH	City of Houston	Summer	Artificial	Ship	27.96115776	6/25/2014	S3	T2	Gag	0	Resident	CITYH_S3_T2	CITYH_S3
1499	CITYH	City of Houston	Summer	Artificial	Ship	27.96115776	6/25/2014	S3	T1	Gag	1	Resident	CITYH_S3_T1	CITYH_S3
1500	CITYH	City of Houston	Fall	Artificial	Ship	27.96115776	9/11/2014	S4	T1	Gag	1	Resident	CITYH_S4_T1	CITYH_S4
1501	CITYH	City of Houston	Fall	Artificial	Ship	27.96115776	9/11/2014	S4	T2	Gag	0	Resident	CITYH_S4_T2	CITYH_S4
1502	CITYH	City of Houston	Fall	Artificial	Ship	27.96115776	9/25/2013	S1	T1	Gag	0	Resident	CITYH_S1_T1	CITYH_S1
1503	CITYH	City of Houston	Fall	Artificial	Ship	27.96115776	9/25/2013	S1	T2	Gag	0	Resident	CITYH_S1_T2	CITYH_S1
1504	CSPAR	Spar (AR-305)	Fall	Artificial	Ship	28.33647361	10/10/2014	S4	T2	Gag	1	Resident	CSPAR_S4_T2	CSPAR_S4
1505	CSPAR	Spar (AR-305)	Fall	Artificial	Ship	28.33647361	10/10/2014	S4	T1	Gag	0	Resident	CSPAR_S4_T1	CSPAR_S4
1506	CSPAR	Spar (AR-305)	Summer	Artificial	Ship	28.33647361	6/16/2014	S3	T2	Gag	0	Resident	CSPAR_S3_T2	CSPAR_S3
1507	CSPAR	Spar (AR-305)	Summer	Artificial	Ship	28.33647361	6/16/2014	S3	T1	Gag	0	Resident	CSPAR_S3_T1	CSPAR_S3
1508	CSPAR	Spar (AR-305)	Summer	Artificial	Ship	28.33647361	8/30/2013	S1	T1	Gag	0	Resident	CSPAR_S1_T1	CSPAR_S1
1509	CSPAR	Spar (AR-305)	Summer	Artificial	Ship	28.33647361	8/30/2013	S1	T2	Gag	0	Resident	CSPAR_S1_T2	CSPAR_S1
1510	DALRK	Dallas Rocks	Fall	Natural	Pavement & rubble	16.52236778	11/5/2014	S5	T1	Gag	16	Resident	DALRK_S5_T1	DALRK_S5
1511	DALRK	Dallas Rocks	Fall	Natural	Pavement & rubble	16.52236778	11/5/2014	S5	T2	Gag	2	Resident	DALRK_S5_T2	DALRK_S5
1512	DALRK	Dallas Rocks	Summer	Natural	Pavement & rubble	16.52236778	7/1/2014	S3	T2	Gag	0	Resident	DALRK_S3_T2	DALRK_S3
1513	DALRK	Dallas Rocks	Summer	Natural	Pavement & rubble	16.52236778	7/1/2014	S3	T1	Gag	0	Resident	DALRK_S3_T1	DALRK_S3
1514	DALRK	Dallas Rocks	Fall	Natural	Pavement & rubble	16.52236778	9/20/2013	S1	T2	Gag	0	Resident	DALRK_S1_T2	DALRK_S1
1515	DALRK	Dallas Rocks	Fall	Natural	Pavement & rubble	16.52236778	9/20/2013	S1	T1	Gag	0	Resident	DALRK_S1_T1	DALRK_S1
1516	DALRK	Dallas Rocks	Fall	Natural	Pavement & rubble	16.52236778	9/4/2014	S4	T1	Gag	1	Resident	DALRK_S4_T1	DALRK_S4
1517	DALRK	Dallas Rocks	Fall	Natural	Pavement & rubble	16.52236778	9/4/2014	S4	T2	Gag	0	Resident	DALRK_S4_T2	DALRK_S4
1518	HAMRH	Hammerhead Ledge	Winter	Natural	Pavement & rubble	25.43556682	12/13/2013	S1	T1	Gag	10	Resident	HAMRH_S1_T1	HAMRH_S1
1519	HAMRH	Hammerhead Ledge	Winter	Natural	Pavement & rubble	25.43556682	12/13/2013	S1	T2	Gag	0	Resident	HAMRH_S1_T2	HAMRH_S1
1520	HAMRH	Hammerhead Ledge	Winter	Natural	Pavement & rubble	25.43556682	12/19/2014	S5	T2	Gag	1	Resident	HAMRH_S5_T2	HAMRH_S5
1521	HAMRH	Hammerhead Ledge	Winter	Natural	Pavement & rubble	25.43556682	12/19/2014	S5	T1	Gag	3	Resident	HAMRH_S5_T1	HAMRH_S5
1522	HAMRH	Hammerhead Ledge	Summer	Natural	Pavement & rubble	25.43556682	6/30/2014	S3	T2	Gag	5	Resident	HAMRH_S3_T2	HAMRH_S3
1523	HAMRH	Hammerhead Ledge	Summer	Natural	Pavement & rubble	25.43556682	6/30/2014	S3	T1	Gag	0	Resident	HAMRH_S3_T1	HAMRH_S3
1524	HAMRH	Hammerhead Ledge	Fall	Natural	Pavement & rubble	25.43556682	9/11/2014	S4	T2	Gag	5	Resident	HAMRH_S4_T2	HAMRH_S4
1525	HAMRH	Hammerhead Ledge	Fall	Natural	Pavement & rubble	25.43556682	9/11/2014	S4	T1	Gag	3	Resident	HAMRH_S4_T1	HAMRH_S4
1526	INDRA	USS Indra (AR-342)	Spring	Artificial	Ship	14.97184104	5/18/2015	S6	T1	Gag	0	Resident	INDRA_S6_T1	INDRA_S6
1527	INDRA	USS Indra (AR-342)	Spring	Artificial	Ship	14.97184104	5/18/2015	S6	T2	Gag	0	Resident	INDRA_S6_T2	INDRA_S6
1528	INDRA	USS Indra (AR-342)	Summer	Artificial	Ship	14.97184104	6/9/2014	S3	T2	Gag	0	Resident	INDRA_S3_T2	INDRA_S3
1529	INDRA	USS Indra (AR-342)	Summer	Artificial	Ship	14.97184104	6/9/2014	S3	T1	Gag	0	Resident	INDRA_S3_T1	INDRA_S3
1530	INDRA	USS Indra (AR-342)	Summer	Artificial	Ship	14.97184104	8/21/2014	S4	T2	Gag	1	Resident	INDRA_S4_T2	INDRA_S4
1531	INDRA	USS Indra (AR-342)	Summer	Artificial	Ship	14.97184104	8/21/2014	S4	T1	Gag	0	Resident	INDRA_S4_T1	INDRA_S4
1532	JGILL	Gill	Fall	Artificial	Ship	25.07598079	11/13/2014	S5	T1	Gag	0	Resident	JGILL_S5_T1	JGILL_S5
1533	JGILL	Gill	Fall	Artificial	Ship	25.07598079	11/13/2014	S5	T2	Gag	0	Resident	JGILL_S5_T2	JGILL_S5
1534	JGILL	Gill	Summer	Artificial	Ship	25.07598079	6/24/2014	S3	T2	Gag	0	Resident	JGILL_S3_T2	JGILL_S3
1535	JGILL	Gill	Summer	Artificial	Ship	25.07598079	6/24/2014	S3	T1	Gag	0	Resident	JGILL_S3_T1	JGILL_S3
1536	JGILL	Gill	Summer	Artificial	Ship	25.07598079	8/7/2014	S4	T1	Gag	0	Resident	JGILL_S4_T1	JGILL_S4
1537	JGILL	Gill	Summer	Artificial	Ship	25.07598079	8/7/2014	S4	T2	Gag	0	Resident	JGILL_S4_T2	JGILL_S4
1538	JGILL	Gill	Fall	Artificial	Ship	25.07598079	9/24/2013	S1	T1	Gag	0	Resident	JGILL_S1_T1	JGILL_S1
1539	JGILL	Gill	Fall	Artificial	Ship	25.07598079	9/24/2013	S1	T2	Gag	0	Resident	JGILL_S1_T2	JGILL_S1
1540	KEYPO	Keypost Rock	Fall	Natural	Ledge	15.01684745	10/2/2014	S4	T2	Gag	4	Resident	KEYPO_S4_T2	KEYPO_S4
1541	KEYPO	Keypost Rock	Fall	Natural	Ledge	15.01684745	10/2/2014	S4	T1	Gag	3	Resident	KEYPO_S4_T1	KEYPO_S4
1542	KEYPO	Keypost Rock	Fall	Natural	Ledge	15.01684745	10/24/2014	S5	T1	Gag	0	Resident	KEYPO_S5_T1	KEYPO_S5
1543	KEYPO	Keypost Rock	Fall	Natural	Ledge	15.01684745	10/24/2014	S5	T2	Gag	0	Resident	KEYPO_S5_T2	KEYPO_S5
1544	KEYPO	Keypost Rock	Summer	Natural	Ledge	15.01684745	7/29/2014	S3	T2	Gag	1	Resident	KEYPO_S3_T2	KEYPO_S3
1545	KEYPO	Keypost Rock	Summer	Natural	Ledge	15.01684745	7/29/2014	S3	T1	Gag	1	Resident	KEYPO_S3_T1	KEYPO_S3
1546	KEYPO	Keypost Rock	Fall	Natural	Ledge	15.01684745	9/6/2013	S1	T2	Gag	0	Resident	KEYPO_S1_T2	KEYPO_S1
1547	KEYPO	Keypost Rock	Fall	Natural	Ledge	15.01684745	9/6/2013	S1	T1	Gag	0	Resident	KEYPO_S1_T1	KEYPO_S1
1548	KNUCB	Southwest of Knuckle Buoy	Fall	Natural	Pavement & rubble	14.31094027	10/20/2014	S5	T2	Gag	0	Resident	KNUCB_S5_T2	KNUCB_S5
1549	KNUCB	Southwest of Knuckle Buoy	Fall	Natural	Pavement & rubble	14.31094027	10/20/2014	S5	T1	Gag	0	Resident	KNUCB_S5_T1	KNUCB_S5
1550	KNUCB	Southwest of Knuckle Buoy	Fall	Natural	Pavement & rubble	14.31094027	10/28/2013	S2	T2	Gag	3	Resident	KNUCB_S2_T2	KNUCB_S2
1551	KNUCB	Southwest of Knuckle Buoy	Fall	Natural	Pavement & rubble	14.31094027	10/28/2013	S2	T1	Gag	0	Resident	KNUCB_S2_T1	KNUCB_S2
1552	KNUCB	Southwest of Knuckle Buoy	Spring	Natural	Pavement & rubble	14.31094027	5/18/2015	S6	T1	Gag	0	Resident	KNUCB_S6_T1	KNUCB_S6
1553	KNUCB	Southwest of Knuckle Buoy	Spring	Natural	Pavement & rubble	14.31094027	5/18/2015	S6	T2	Gag	0	Resident	KNUCB_S6_T2	KNUCB_S6
1554	KNUCB	Southwest of Knuckle Buoy	Summer	Natural	Pavement & rubble	14.31094027	8/20/2013	S1	T1	Gag	1	Resident	KNUCB_S1_T1	KNUCB_S1
1555	KNUCB	Southwest of Knuckle Buoy	Summer	Natural	Pavement & rubble	14.31094027	8/22/2014	S4	T2	Gag	0	Resident	KNUCB_S4_T2	KNUCB_S4
1556	KNUCB	Southwest of Knuckle Buoy	Summer	Natural	Pavement & rubble	14.31094027	8/22/2014	S4	T1	Gag	9	Resident	KNUCB_S4_T1	KNUCB_S4
1557	LIGHT	Lightning Bolt Ledge	Winter	Natural	Pavement & rubble	28.52773181	12/13/2013	S1	T2	Gag	0	Resident	LIGHT_S1_T2	LIGHT_S1
1558	LIGHT	Lightning Bolt Ledge	Winter	Natural	Pavement & rubble	28.52773181	12/13/2013	S1	T1	Gag	0	Resident	LIGHT_S1_T1	LIGHT_S1
1559	LIGHT	Lightning Bolt Ledge	Winter	Natural	Pavement & rubble	28.52773181	12/19/2014	S5	T1	Gag	0	Resident	LIGHT_S5_T1	LIGHT_S5
1560	LIGHT	Lightning Bolt Ledge	Winter	Natural	Pavement & rubble	28.52773181	12/19/2014	S5	T2	Gag	0	Resident	LIGHT_S5_T2	LIGHT_S5
1561	LIGHT	Lightning Bolt Ledge	Summer	Natural	Pavement & rubble	28.52773181	6/25/2014	S3	T1	Gag	2	Resident	LIGHT_S3_T1	LIGHT_S3
1562	LIGHT	Lightning Bolt Ledge	Summer	Natural	Pavement & rubble	28.52773181	6/25/2014	S3	T2	Gag	4	Resident	LIGHT_S3_T2	LIGHT_S3
1563	LIGHT	Lightning Bolt Ledge	Fall	Natural	Pavement & rubble	28.52773181	9/11/2014	S4	T1	Gag	0	Resident	LIGHT_S4_T1	LIGHT_S4
1564	LIGHT	Lightning Bolt Ledge	Fall	Natural	Pavement & rubble	28.52773181	9/11/2014	S4	T2	Gag	0	Resident	LIGHT_S4_T2	LIGHT_S4
1565	NWREF	Northwest reef	Fall	Natural	Ledge	20.9400709	10/10/2014	S4	T2	Gag	0	Resident	NWREF_S4_T2	NWREF_S4
1566	NWREF	Northwest reef	Fall	Natural	Ledge	20.9400709	10/10/2014	S4	T1	Gag	7	Resident	NWREF_S4_T1	NWREF_S4
1567	NWREF	Northwest reef	Fall	Natural	Ledge	20.9400709	10/20/2014	S5	T1	Gag	2	Resident	NWREF_S5_T1	NWREF_S5
1568	NWREF	Northwest reef	Spring	Natural	Ledge	20.9400709	5/18/2015	S6	T1	Gag	2	Resident	NWREF_S6_T1	NWREF_S6
1569	NWREF	Northwest reef	Spring	Natural	Ledge	20.9400709	5/18/2015	S6	T2	Gag	7	Resident	NWREF_S6_T2	NWREF_S6
1570	NWREF	Northwest reef	Summer	Natural	Ledge	20.9400709	6/17/2014	S3	T1	Gag	0	Resident	NWREF_S3_T1	NWREF_S3
1571	NWREF	Northwest reef	Summer	Natural	Ledge	20.9400709	6/17/2014	S3	T2	Gag	1	Resident	NWREF_S3_T2	NWREF_S3
1572	NWREF	Northwest reef	Summer	Natural	Ledge	20.9400709	8/12/2013	S1	T1	Gag	1	Resident	NWREF_S1_T1	NWREF_S1
1573	NWREF	Northwest reef	Summer	Natural	Ledge	20.9400709	8/19/2013	S1	T2	Gag	0	Resident	NWREF_S1_T2	NWREF_S1
1574	OILYR	Yard Oiler FS-26 (AR-300)	Summer	Artificial	Ship	26.42223747	6/17/2014	S3	T1	Gag	1	Resident	OILYR_S3_T1	OILYR_S3
1575	OILYR	Yard Oiler FS-26 (AR-300)	Summer	Artificial	Ship	26.42223747	6/17/2014	S3	T2	Gag	0	Resident	OILYR_S3_T2	OILYR_S3
1576	PIP06	Concrete Pipes, 2006 (AR-345)	Fall	Artificial	Concrete	18.69011114	10/2/2014	S4	T1	Gag	5	Resident	PIP06_S4_T1	PIP06_S4
1577	PIP06	Concrete Pipes, 2006 (AR-345)	Fall	Artificial	Concrete	18.69011114	10/2/2014	S4	T2	Gag	8	Resident	PIP06_S4_T2	PIP06_S4
1578	PIP06	Concrete Pipes, 2006 (AR-345)	Fall	Artificial	Concrete	18.69011114	10/21/2014	S5	T2	Gag	6	Resident	PIP06_S5_T2	PIP06_S5
1579	PIP06	Concrete Pipes, 2006 (AR-345)	Fall	Artificial	Concrete	18.69011114	10/21/2014	S5	T1	Gag	14	Resident	PIP06_S5_T1	PIP06_S5
1580	PIP06	Concrete Pipes, 2006 (AR-345)	Fall	Artificial	Concrete	18.69011114	10/28/2013	S2	T1	Gag	1	Resident	PIP06_S2_T1	PIP06_S2
1581	PIP06	Concrete Pipes, 2006 (AR-345)	Fall	Artificial	Concrete	18.69011114	10/28/2013	S2	T2	Gag	0	Resident	PIP06_S2_T2	PIP06_S2
1582	PIP06	Concrete Pipes, 2006 (AR-345)	Spring	Artificial	Concrete	18.69011114	5/19/2015	S6	T2	Gag	6	Resident	PIP06_S6_T2	PIP06_S6
1583	PIP06	Concrete Pipes, 2006 (AR-345)	Spring	Artificial	Concrete	18.69011114	5/19/2015	S6	T1	Gag	5	Resident	PIP06_S6_T1	PIP06_S6
1584	PIP06	Concrete Pipes, 2006 (AR-345)	Summer	Artificial	Concrete	18.69011114	6/2/2014	S3	T2	Gag	4	Resident	PIP06_S3_T2	PIP06_S3
1585	PIP06	Concrete Pipes, 2006 (AR-345)	Summer	Artificial	Concrete	18.69011114	6/2/2014	S3	T1	Gag	3	Resident	PIP06_S3_T1	PIP06_S3
1586	PIP06	Concrete Pipes, 2006 (AR-345)	Summer	Artificial	Concrete	18.69011114	7/18/2013	S1	T1	Gag	0	Resident	PIP06_S1_T1	PIP06_S1
1587	PIP06	Concrete Pipes, 2006 (AR-345)	Summer	Artificial	Concrete	18.69011114	7/18/2013	S1	T2	Gag	0	Resident	PIP06_S1_T2	PIP06_S1
1588	PIP07	Concrete Pipes, 2007 (AR-342)	Fall	Artificial	Concrete	16.11035499	10/21/2014	S5	T2	Gag	4	Resident	PIP07_S5_T2	PIP07_S5
1589	PIP07	Concrete Pipes, 2007 (AR-342)	Fall	Artificial	Concrete	16.11035499	10/21/2014	S5	T1	Gag	0	Resident	PIP07_S5_T1	PIP07_S5
1590	PIP07	Concrete Pipes, 2007 (AR-342)	Spring	Artificial	Concrete	16.11035499	5/19/2015	S6	T2	Gag	0	Resident	PIP07_S6_T2	PIP07_S6
1591	PIP07	Concrete Pipes, 2007 (AR-342)	Spring	Artificial	Concrete	16.11035499	5/19/2015	S6	T1	Gag	1	Resident	PIP07_S6_T1	PIP07_S6
1592	PIP07	Concrete Pipes, 2007 (AR-342)	Summer	Artificial	Concrete	16.11035499	6/3/2014	S3	T2	Gag	1	Resident	PIP07_S3_T2	PIP07_S3
1593	PIP07	Concrete Pipes, 2007 (AR-342)	Summer	Artificial	Concrete	16.11035499	6/3/2014	S3	T1	Gag	0	Resident	PIP07_S3_T1	PIP07_S3
1594	PIP07	Concrete Pipes, 2007 (AR-342)	Summer	Artificial	Concrete	16.11035499	8/20/2014	S4	T1	Gag	0	Resident	PIP07_S4_T1	PIP07_S4
1595	PIP07	Concrete Pipes, 2007 (AR-342)	Summer	Artificial	Concrete	16.11035499	8/20/2014	S4	T2	Gag	0	Resident	PIP07_S4_T2	PIP07_S4
1596	PIP07	Concrete Pipes, 2007 (AR-342)	Fall	Artificial	Concrete	16.11035499	9/6/2013	S1	T2	Gag	0	Resident	PIP07_S1_T2	PIP07_S1
1597	PIP07	Concrete Pipes, 2007 (AR-342)	Fall	Artificial	Concrete	16.11035499	9/6/2013	S1	T1	Gag	1	Resident	PIP07_S1_T1	PIP07_S1
1598	RARIT	Raritan East	Winter	Artificial	Ship	21.47696619	12/18/2014	S5	T1	Gag	1	Resident	RARIT_S5_T1	RARIT_S5
1599	RARIT	Raritan East	Winter	Artificial	Ship	21.47696619	12/18/2014	S5	T2	Gag	2	Resident	RARIT_S5_T2	RARIT_S5
1600	RARIT	Raritan East	Summer	Artificial	Ship	21.47696619	6/25/2014	S3	T1	Gag	4	Resident	RARIT_S3_T1	RARIT_S3
1601	RARIT	Raritan East	Summer	Artificial	Ship	21.47696619	6/30/2014	S3	T2	Gag	4	Resident	RARIT_S3_T2	RARIT_S3
1602	RARIT	Raritan East	Fall	Artificial	Ship	21.47696619	9/11/2014	S4	T1	Gag	4	Resident	RARIT_S4_T1	RARIT_S4
1603	RARIT	Raritan East	Fall	Artificial	Ship	21.47696619	9/11/2014	S4	T2	Gag	0	Resident	RARIT_S4_T2	RARIT_S4
1604	RARIT	Raritan East	Fall	Artificial	Ship	21.47696619	9/25/2013	S1	T2	Gag	1	Resident	RARIT_S1_T2	RARIT_S1
1605	RARIT	Raritan East	Fall	Artificial	Ship	21.47696619	9/25/2013	S1	T1	Gag	1	Resident	RARIT_S1_T1	RARIT_S1
1606	STATR	Station Rock	Fall	Natural	Pavement & rubble	15.63813422	10/21/2014	S5	T1	Gag	2	Resident	STATR_S5_T1	STATR_S5
1607	STATR	Station Rock	Fall	Natural	Pavement & rubble	15.63813422	10/21/2014	S5	T2	Gag	0	Resident	STATR_S5_T2	STATR_S5
1608	STATR	Station Rock	Fall	Natural	Pavement & rubble	15.63813422	10/30/2013	S2	T1	Gag	0	Resident	STATR_S2_T1	STATR_S2
1609	STATR	Station Rock	Fall	Natural	Pavement & rubble	15.63813422	10/30/2013	S2	T2	Gag	1	Resident	STATR_S2_T2	STATR_S2
1610	STATR	Station Rock	Spring	Natural	Pavement & rubble	15.63813422	5/19/2015	S6	T1	Gag	0	Resident	STATR_S6_T1	STATR_S6
1611	STATR	Station Rock	Spring	Natural	Pavement & rubble	15.63813422	5/19/2015	S6	T2	Gag	0	Resident	STATR_S6_T2	STATR_S6
1612	STATR	Station Rock	Summer	Natural	Pavement & rubble	15.63813422	6/2/2014	S3	T2	Gag	0	Resident	STATR_S3_T2	STATR_S3
1613	STATR	Station Rock	Summer	Natural	Pavement & rubble	15.63813422	6/2/2014	S3	T1	Gag	0	Resident	STATR_S3_T1	STATR_S3
1614	STATR	Station Rock	Summer	Natural	Pavement & rubble	15.63813422	8/20/2014	S4	T2	Gag	0	Resident	STATR_S4_T2	STATR_S4
1615	STATR	Station Rock	Summer	Natural	Pavement & rubble	15.63813422	8/20/2014	S4	T1	Gag	0	Resident	STATR_S4_T1	STATR_S4
1616	STATR	Station Rock	Fall	Natural	Pavement & rubble	15.63813422	9/6/2013	S1	T1	Gag	0	Resident	STATR_S1_T1	STATR_S1
1617	STATR	Station Rock	Fall	Natural	Pavement & rubble	15.63813422	9/6/2013	S1	T2	Gag	0	Resident	STATR_S1_T2	STATR_S1
1618	THEOP	Theodore Parker (AR-315)	Fall	Artificial	Ship	10.19562914	10/2/2014	S4	T2	Gag	0	Resident	THEOP_S4_T2	THEOP_S4
1619	THEOP	Theodore Parker (AR-315)	Fall	Artificial	Ship	10.19562914	10/2/2014	S4	T1	Gag	0	Resident	THEOP_S4_T1	THEOP_S4
1620	THEOP	Theodore Parker (AR-315)	Fall	Artificial	Ship	10.19562914	10/20/2014	S5	T1	Gag	0	Resident	THEOP_S5_T1	THEOP_S5
1621	THEOP	Theodore Parker (AR-315)	Fall	Artificial	Ship	10.19562914	10/20/2014	S5	T2	Gag	4	Resident	THEOP_S5_T2	THEOP_S5
1622	THEOP	Theodore Parker (AR-315)	Fall	Artificial	Ship	10.19562914	10/29/2013	S2	T2	Gag	0	Resident	THEOP_S2_T2	THEOP_S2
1623	THEOP	Theodore Parker (AR-315)	Fall	Artificial	Ship	10.19562914	10/29/2013	S2	T1	Gag	0	Resident	THEOP_S2_T1	THEOP_S2
1624	THEOP	Theodore Parker (AR-315)	Summer	Artificial	Ship	10.19562914	7/29/2014	S3	T2	Gag	0	Resident	THEOP_S3_T2	THEOP_S3
1625	THEOP	Theodore Parker (AR-315)	Summer	Artificial	Ship	10.19562914	7/29/2014	S3	T1	Gag	0	Resident	THEOP_S3_T1	THEOP_S3
1626	THEOP	Theodore Parker (AR-315)	Summer	Artificial	Ship	10.19562914	7/8/2013	S1	T1	Gag	4	Resident	THEOP_S1_T1	THEOP_S1
1627	THUMB	Thumb Ledge	Summer	Natural	Pavement & rubble	26.5460485	6/25/2014	S3	T1	Gag	0	Resident	THUMB_S3_T1	THUMB_S3
1628	THUMB	Thumb Ledge	Summer	Natural	Pavement & rubble	26.5460485	6/30/2014	S3	T2	Gag	10	Resident	THUMB_S3_T2	THUMB_S3
1629	THUMB	Thumb Ledge	Fall	Natural	Pavement & rubble	26.5460485	9/11/2014	S4	T1	Gag	1	Resident	THUMB_S4_T1	THUMB_S4
1630	THUMB	Thumb Ledge	Fall	Natural	Pavement & rubble	26.5460485	9/11/2014	S4	T2	Gag	0	Resident	THUMB_S4_T2	THUMB_S4
1631	THUMB	Thumb Ledge	Fall	Natural	Pavement & rubble	26.5460485	9/25/2013	S1	T1	Gag	0	Resident	THUMB_S1_T1	THUMB_S1
1632	THUMB	Thumb Ledge	Fall	Natural	Pavement & rubble	26.5460485	9/25/2013	S1	T2	Gag	2	Resident	THUMB_S1_T2	THUMB_S1
1633	TITAN	Titan (AR-345)	Fall	Artificial	Ship	16.59483131	10/2/2014	S4	T1	Gag	1	Resident	TITAN_S4_T1	TITAN_S4
1634	TITAN	Titan (AR-345)	Fall	Artificial	Ship	16.59483131	10/2/2014	S4	T2	Gag	0	Resident	TITAN_S4_T2	TITAN_S4
1635	TITAN	Titan (AR-345)	Fall	Artificial	Ship	16.59483131	10/21/2014	S5	T1	Gag	7	Resident	TITAN_S5_T1	TITAN_S5
1636	TITAN	Titan (AR-345)	Fall	Artificial	Ship	16.59483131	10/21/2014	S5	T2	Gag	25	Resident	TITAN_S5_T2	TITAN_S5
1637	TITAN	Titan (AR-345)	Fall	Artificial	Ship	16.59483131	10/28/2013	S2	T1	Gag	5	Resident	TITAN_S2_T1	TITAN_S2
1638	TITAN	Titan (AR-345)	Fall	Artificial	Ship	16.59483131	10/28/2013	S2	T2	Gag	2	Resident	TITAN_S2_T2	TITAN_S2
1639	TITAN	Titan (AR-345)	Spring	Artificial	Ship	16.59483131	5/19/2015	S6	T1	Gag	8	Resident	TITAN_S6_T1	TITAN_S6
1640	TITAN	Titan (AR-345)	Spring	Artificial	Ship	16.59483131	5/19/2015	S6	T2	Gag	20	Resident	TITAN_S6_T2	TITAN_S6
1641	TITAN	Titan (AR-345)	Summer	Artificial	Ship	16.59483131	6/2/2014	S3	T1	Gag	0	Resident	TITAN_S3_T1	TITAN_S3
1642	TITAN	Titan (AR-345)	Summer	Artificial	Ship	16.59483131	6/2/2014	S3	T2	Gag	3	Resident	TITAN_S3_T2	TITAN_S3
1643	TITAN	Titan (AR-345)	Summer	Artificial	Ship	16.59483131	7/18/2013	S1	T1	Gag	0	Resident	TITAN_S1_T1	TITAN_S1
1644	TITAN	Titan (AR-345)	Summer	Artificial	Ship	16.59483131	7/18/2013	S1	T2	Gag	0	Resident	TITAN_S1_T2	TITAN_S1
1645	WESTR	West Rock	Fall	Natural	Pavement & rubble	24.89868925	10/10/2014	S4	T1	Gag	0	Resident	WESTR_S4_T1	WESTR_S4
1646	WESTR	West Rock	Fall	Natural	Pavement & rubble	24.89868925	10/10/2014	S4	T2	Gag	2	Resident	WESTR_S4_T2	WESTR_S4
1647	WESTR	West Rock	Spring	Natural	Pavement & rubble	24.89868925	5/27/2015	S6	T1	Gag	0	Resident	WESTR_S6_T1	WESTR_S6
1648	WESTR	West Rock	Spring	Natural	Pavement & rubble	24.89868925	5/27/2015	S6	T2	Gag	0	Resident	WESTR_S6_T2	WESTR_S6
1649	WESTR	West Rock	Summer	Natural	Pavement & rubble	24.89868925	6/16/2014	S3	T1	Gag	3	Resident	WESTR_S3_T1	WESTR_S3
1650	WESTR	West Rock	Summer	Natural	Pavement & rubble	24.89868925	6/16/2014	S3	T2	Gag	0	Resident	WESTR_S3_T2	WESTR_S3
1651	WESTR	West Rock	Fall	Natural	Pavement & rubble	24.89868925	9/4/2013	S1	T1	Gag	0	Resident	WESTR_S1_T1	WESTR_S1
1652	WESTR	West Rock	Fall	Natural	Pavement & rubble	24.89868925	9/4/2013	S1	T2	Gag	1	Resident	WESTR_S1_T2	WESTR_S1
1653	10FAT	10 Fathom	Fall	Natural	Ledge	20.89122935	10/20/2014	S5	T2	Gray Snapper	0	Resident	10FAT_S5_T2	10FAT_S5
1654	10FAT	10 Fathom	Fall	Natural	Ledge	20.89122935	10/20/2014	S5	T1	Gray Snapper	0	Resident	10FAT_S5_T1	10FAT_S5
1655	10FAT	10 Fathom	Fall	Natural	Ledge	20.89122935	10/29/2013	S2	T2	Gray Snapper	0	Resident	10FAT_S2_T2	10FAT_S2
1656	10FAT	10 Fathom	Fall	Natural	Ledge	20.89122935	10/29/2013	S2	T1	Gray Snapper	0	Resident	10FAT_S2_T1	10FAT_S2
1657	10FAT	10 Fathom	Spring	Natural	Ledge	20.89122935	5/18/2015	S6	T1	Gray Snapper	0	Resident	10FAT_S6_T1	10FAT_S6
1658	10FAT	10 Fathom	Spring	Natural	Ledge	20.89122935	5/18/2015	S6	T2	Gray Snapper	0	Resident	10FAT_S6_T2	10FAT_S6
1659	10FAT	10 Fathom	Summer	Natural	Ledge	20.89122935	6/17/2014	S3	T1	Gray Snapper	0	Resident	10FAT_S3_T1	10FAT_S3
1660	10FAT	10 Fathom	Summer	Natural	Ledge	20.89122935	8/20/2013	S1	T2	Gray Snapper	0	Resident	10FAT_S1_T2	10FAT_S1
1661	10FAT	10 Fathom	Summer	Natural	Ledge	20.89122935	8/20/2013	S1	T1	Gray Snapper	0	Resident	10FAT_S1_T1	10FAT_S1
1662	10FAT	10 Fathom	Summer	Natural	Ledge	20.89122935	8/22/2014	S4	T2	Gray Snapper	0	Resident	10FAT_S4_T2	10FAT_S4
1663	10FAT	10 Fathom	Summer	Natural	Ledge	20.89122935	8/22/2014	S4	T1	Gray Snapper	0	Resident	10FAT_S4_T1	10FAT_S4
1664	200LE	200 / 200 Ledge	Fall	Natural	Ledge	25.29443981	11/5/2014	S5	T2	Gray Snapper	0	Resident	200LE_S5_T2	200LE_S5
1665	200LE	200 / 200 Ledge	Fall	Natural	Ledge	25.29443981	11/5/2014	S5	T1	Gray Snapper	0	Resident	200LE_S5_T1	200LE_S5
1666	200LE	200 / 200 Ledge	Fall	Natural	Ledge	25.29443981	9/20/2013	S1	T2	Gray Snapper	0	Resident	200LE_S1_T2	200LE_S1
1667	200LE	200 / 200 Ledge	Fall	Natural	Ledge	25.29443981	9/20/2013	S1	T1	Gray Snapper	0	Resident	200LE_S1_T1	200LE_S1
1668	200LE	200 / 200 Ledge	Fall	Natural	Ledge	25.29443981	9/4/2014	S4	T2	Gray Snapper	0	Resident	200LE_S4_T2	200LE_S4
1669	200LE	200 / 200 Ledge	Fall	Natural	Ledge	25.29443981	9/4/2014	S4	T1	Gray Snapper	0	Resident	200LE_S4_T1	200LE_S4
1670	210RK	210 Rock	Fall	Natural	Pavement & rubble	30.15862839	10/10/2014	S4	T1	Gray Snapper	0	Resident	210RK_S4_T1	210RK_S4
1671	210RK	210 Rock	Fall	Natural	Pavement & rubble	30.15862839	10/10/2014	S4	T2	Gray Snapper	0	Resident	210RK_S4_T2	210RK_S4
1672	210RK	210 Rock	Summer	Natural	Pavement & rubble	30.15862839	6/16/2014	S3	T1	Gray Snapper	0	Resident	210RK_S3_T1	210RK_S3
1673	210RK	210 Rock	Summer	Natural	Pavement & rubble	30.15862839	6/16/2014	S3	T2	Gray Snapper	0	Resident	210RK_S3_T2	210RK_S3
1674	210RK	210 Rock	Fall	Natural	Pavement & rubble	30.15862839	9/4/2013	S1	T2	Gray Snapper	0	Resident	210RK_S1_T2	210RK_S1
1675	210RK	210 Rock	Fall	Natural	Pavement & rubble	30.15862839	9/4/2013	S1	T1	Gray Snapper	0	Resident	210RK_S1_T1	210RK_S1
1676	23MLE	23 Mile Ledge	Summer	Natural	Ledge	28.68252984	6/24/2014	S3	T1	Gray Snapper	0	Resident	23MLE_S3_T1	23MLE_S3
1677	23MLE	23 Mile Ledge	Summer	Natural	Ledge	28.68252984	6/24/2014	S3	T2	Gray Snapper	0	Resident	23MLE_S3_T2	23MLE_S3
1678	23MLE	23 Mile Ledge	Fall	Natural	Ledge	28.68252984	9/5/2014	S4	T1	Gray Snapper	0	Resident	23MLE_S4_T1	23MLE_S4
1679	23MLE	23 Mile Ledge	Fall	Natural	Ledge	28.68252984	9/5/2014	S4	T2	Gray Snapper	0	Resident	23MLE_S4_T2	23MLE_S4
1680	5MLED	5 Mile Ledge	Fall	Natural	Ledge	15.77278709	11/13/2014	S5	T2	Gray Snapper	0	Resident	5MLED_S5_T2	5MLED_S5
1681	5MLED	5 Mile Ledge	Fall	Natural	Ledge	15.77278709	11/13/2014	S5	T1	Gray Snapper	0	Resident	5MLED_S5_T1	5MLED_S5
1682	5MLED	5 Mile Ledge	Summer	Natural	Ledge	15.77278709	7/1/2014	S3	T2	Gray Snapper	0	Resident	5MLED_S3_T2	5MLED_S3
1683	5MLED	5 Mile Ledge	Summer	Natural	Ledge	15.77278709	7/1/2014	S3	T1	Gray Snapper	0	Resident	5MLED_S3_T1	5MLED_S3
1684	5MLED	5 Mile Ledge	Fall	Natural	Ledge	15.77278709	9/19/2013	S1	T1	Gray Snapper	0	Resident	5MLED_S1_T1	5MLED_S1
1685	5MLED	5 Mile Ledge	Fall	Natural	Ledge	15.77278709	9/19/2013	S1	T2	Gray Snapper	0	Resident	5MLED_S1_T2	5MLED_S1
1686	5MLED	5 Mile Ledge	Fall	Natural	Ledge	15.77278709	9/5/2014	S4	T1	Gray Snapper	0	Resident	5MLED_S4_T1	5MLED_S4
1687	5MLED	5 Mile Ledge	Fall	Natural	Ledge	15.77278709	9/5/2014	S4	T2	Gray Snapper	0	Resident	5MLED_S4_T2	5MLED_S4
1688	ALEXR	Alexander Ramsey	Fall	Artificial	Ship	11.97485879	11/13/2014	S5	T1	Gray Snapper	0	Resident	ALEXR_S5_T1	ALEXR_S5
1689	ALEXR	Alexander Ramsey	Fall	Artificial	Ship	11.97485879	11/13/2014	S5	T2	Gray Snapper	0	Resident	ALEXR_S5_T2	ALEXR_S5
1690	ALEXR	Alexander Ramsey	Summer	Artificial	Ship	11.97485879	7/1/2014	S3	T2	Gray Snapper	0	Resident	ALEXR_S3_T2	ALEXR_S3
1691	ALEXR	Alexander Ramsey	Summer	Artificial	Ship	11.97485879	7/1/2014	S3	T1	Gray Snapper	0	Resident	ALEXR_S3_T1	ALEXR_S3
1692	ALEXR	Alexander Ramsey	Fall	Artificial	Ship	11.97485879	9/19/2013	S1	T2	Gray Snapper	0	Resident	ALEXR_S1_T2	ALEXR_S1
1693	ALEXR	Alexander Ramsey	Fall	Artificial	Ship	11.97485879	9/19/2013	S1	T1	Gray Snapper	0	Resident	ALEXR_S1_T1	ALEXR_S1
1694	ALEXR	Alexander Ramsey	Fall	Artificial	Ship	11.97485879	9/5/2014	S4	T1	Gray Snapper	0	Resident	ALEXR_S4_T1	ALEXR_S4
1695	ALEXR	Alexander Ramsey	Fall	Artificial	Ship	11.97485879	9/5/2014	S4	T2	Gray Snapper	0	Resident	ALEXR_S4_T2	ALEXR_S4
1696	ATLBR	Atlantic Beach Bridge (AR-320)	Fall	Artificial	Concrete	15.21243517	10/20/2014	S5	T1	Gray Snapper	0	Resident	ATLBR_S5_T1	ATLBR_S5
1697	ATLBR	Atlantic Beach Bridge (AR-320)	Fall	Artificial	Concrete	15.21243517	10/20/2014	S5	T2	Gray Snapper	0	Resident	ATLBR_S5_T2	ATLBR_S5
1698	ATLBR	Atlantic Beach Bridge (AR-320)	Fall	Artificial	Concrete	15.21243517	10/31/2013	S2	T2	Gray Snapper	0	Resident	ATLBR_S2_T2	ATLBR_S2
1699	ATLBR	Atlantic Beach Bridge (AR-320)	Fall	Artificial	Concrete	15.21243517	10/31/2013	S2	T1	Gray Snapper	0	Resident	ATLBR_S2_T1	ATLBR_S2
1700	ATLBR	Atlantic Beach Bridge (AR-320)	Spring	Artificial	Concrete	15.21243517	5/19/2015	S6	T1	Gray Snapper	0	Resident	ATLBR_S6_T1	ATLBR_S6
1701	ATLBR	Atlantic Beach Bridge (AR-320)	Spring	Artificial	Concrete	15.21243517	5/19/2015	S6	T2	Gray Snapper	0	Resident	ATLBR_S6_T2	ATLBR_S6
1702	ATLBR	Atlantic Beach Bridge (AR-320)	Summer	Artificial	Concrete	15.21243517	7/29/2014	S3	T1	Gray Snapper	0	Resident	ATLBR_S3_T1	ATLBR_S3
1703	ATLBR	Atlantic Beach Bridge (AR-320)	Summer	Artificial	Concrete	15.21243517	7/29/2014	S3	T2	Gray Snapper	0	Resident	ATLBR_S3_T2	ATLBR_S3
1704	ATLBR	Atlantic Beach Bridge (AR-320)	Summer	Artificial	Concrete	15.21243517	7/8/2013	S1	T1	Gray Snapper	0	Resident	ATLBR_S1_T1	ATLBR_S1
1705	ATLBR	Atlantic Beach Bridge (AR-320)	Summer	Artificial	Concrete	15.21243517	7/8/2013	S1	T2	Gray Snapper	0	Resident	ATLBR_S1_T2	ATLBR_S1
1706	ATLBR	Atlantic Beach Bridge (AR-320)	Fall	Artificial	Concrete	15.21243517	9/29/2014	S4	T2	Gray Snapper	0	Resident	ATLBR_S4_T2	ATLBR_S4
1707	ATLBR	Atlantic Beach Bridge (AR-320)	Fall	Artificial	Concrete	15.21243517	9/29/2014	S4	T1	Gray Snapper	0	Resident	ATLBR_S4_T1	ATLBR_S4
1708	BARGR	Barge Rock	Fall	Natural	Ledge	16.0898233	10/20/2014	S5	T2	Gray Snapper	0	Resident	BARGR_S5_T2	BARGR_S5
1709	BARGR	Barge Rock	Fall	Natural	Ledge	16.0898233	10/20/2014	S5	T1	Gray Snapper	0	Resident	BARGR_S5_T1	BARGR_S5
1710	BARGR	Barge Rock	Summer	Natural	Ledge	16.0898233	7/30/2014	S3	T1	Gray Snapper	0	Resident	BARGR_S3_T1	BARGR_S3
1711	BARGR	Barge Rock	Summer	Natural	Ledge	16.0898233	7/30/2014	S3	T2	Gray Snapper	0	Resident	BARGR_S3_T2	BARGR_S3
1712	BARGR	Barge Rock	Summer	Natural	Ledge	16.0898233	8/19/2013	S1	T2	Gray Snapper	0	Resident	BARGR_S1_T2	BARGR_S1
1713	BARGR	Barge Rock	Summer	Natural	Ledge	16.0898233	8/19/2013	S1	T1	Gray Snapper	0	Resident	BARGR_S1_T1	BARGR_S1
1714	BARGR	Barge Rock	Fall	Natural	Ledge	16.0898233	9/29/2014	S4	T2	Gray Snapper	0	Resident	BARGR_S4_T2	BARGR_S4
1715	BARGR	Barge Rock	Fall	Natural	Ledge	16.0898233	9/29/2014	S4	T1	Gray Snapper	0	Resident	BARGR_S4_T1	BARGR_S4
1716	BMPKS	Unknown Wreck 1(Bumpkiss)	Winter	Artificial	Ship	29.00679774	12/4/2013	S1	T2	Gray Snapper	0	Resident	BMPKS_S1_T2	BMPKS_S1
1717	BMPKS	Unknown Wreck 1(Bumpkiss)	Winter	Artificial	Ship	29.00679774	12/4/2013	S1	T1	Gray Snapper	0	Resident	BMPKS_S1_T1	BMPKS_S1
1718	BMPKS	Unknown Wreck 1(Bumpkiss)	Summer	Artificial	Ship	29.00679774	6/25/2014	S3	T2	Gray Snapper	0	Resident	BMPKS_S3_T2	BMPKS_S3
1719	BMPKS	Unknown Wreck 1(Bumpkiss)	Summer	Artificial	Ship	29.00679774	6/25/2014	S3	T1	Gray Snapper	0	Resident	BMPKS_S3_T1	BMPKS_S3
1720	BMPKS	Unknown Wreck 1(Bumpkiss)	Fall	Artificial	Ship	29.00679774	9/11/2014	S4	T1	Gray Snapper	0	Resident	BMPKS_S4_T1	BMPKS_S4
1721	BMPKS	Unknown Wreck 1(Bumpkiss)	Fall	Artificial	Ship	29.00679774	9/11/2014	S4	T2	Gray Snapper	0	Resident	BMPKS_S4_T2	BMPKS_S4
1722	BUMPY	Bumpy Ledge	Winter	Natural	Pavement & rubble	29.27680608	12/13/2013	S1	T1	Gray Snapper	0	Resident	BUMPY_S1_T1	BUMPY_S1
1723	BUMPY	Bumpy Ledge	Winter	Natural	Pavement & rubble	29.27680608	12/13/2013	S1	T2	Gray Snapper	0	Resident	BUMPY_S1_T2	BUMPY_S1
1724	BUMPY	Bumpy Ledge	Winter	Natural	Pavement & rubble	29.27680608	12/15/2014	S5	T2	Gray Snapper	0	Resident	BUMPY_S5_T2	BUMPY_S5
1725	BUMPY	Bumpy Ledge	Winter	Natural	Pavement & rubble	29.27680608	12/15/2014	S5	T1	Gray Snapper	0	Resident	BUMPY_S5_T1	BUMPY_S5
1726	BUMPY	Bumpy Ledge	Summer	Natural	Pavement & rubble	29.27680608	6/25/2014	S3	T2	Gray Snapper	0	Resident	BUMPY_S3_T2	BUMPY_S3
1727	BUMPY	Bumpy Ledge	Summer	Natural	Pavement & rubble	29.27680608	6/25/2014	S3	T1	Gray Snapper	0	Resident	BUMPY_S3_T1	BUMPY_S3
1728	BUMPY	Bumpy Ledge	Fall	Natural	Pavement & rubble	29.27680608	9/11/2014	S4	T2	Gray Snapper	0	Resident	BUMPY_S4_T2	BUMPY_S4
1729	BUMPY	Bumpy Ledge	Fall	Natural	Pavement & rubble	29.27680608	9/11/2014	S4	T1	Gray Snapper	0	Resident	BUMPY_S4_T1	BUMPY_S4
1730	CASSI	Cassimir	Fall	Artificial	Ship	32.61545978	11/5/2014	S5	T1	Gray Snapper	0	Resident	CASSI_S5_T1	CASSI_S5
1731	CASSI	Cassimir	Fall	Artificial	Ship	32.61545978	11/5/2014	S5	T2	Gray Snapper	0	Resident	CASSI_S5_T2	CASSI_S5
1732	CASSI	Cassimir	Fall	Artificial	Ship	32.61545978	9/4/2014	S4	T2	Gray Snapper	0	Resident	CASSI_S4_T2	CASSI_S4
1733	CASSI	Cassimir	Fall	Artificial	Ship	32.61545978	9/4/2014	S4	T1	Gray Snapper	0	Resident	CASSI_S4_T1	CASSI_S4
1734	CITYH	City of Houston	Summer	Artificial	Ship	27.96115776	6/25/2014	S3	T2	Gray Snapper	0	Resident	CITYH_S3_T2	CITYH_S3
1735	CITYH	City of Houston	Summer	Artificial	Ship	27.96115776	6/25/2014	S3	T1	Gray Snapper	0	Resident	CITYH_S3_T1	CITYH_S3
1736	CITYH	City of Houston	Fall	Artificial	Ship	27.96115776	9/11/2014	S4	T1	Gray Snapper	0	Resident	CITYH_S4_T1	CITYH_S4
1737	CITYH	City of Houston	Fall	Artificial	Ship	27.96115776	9/11/2014	S4	T2	Gray Snapper	0	Resident	CITYH_S4_T2	CITYH_S4
1738	CITYH	City of Houston	Fall	Artificial	Ship	27.96115776	9/25/2013	S1	T1	Gray Snapper	0	Resident	CITYH_S1_T1	CITYH_S1
1739	CITYH	City of Houston	Fall	Artificial	Ship	27.96115776	9/25/2013	S1	T2	Gray Snapper	0	Resident	CITYH_S1_T2	CITYH_S1
1740	CSPAR	Spar (AR-305)	Fall	Artificial	Ship	28.33647361	10/10/2014	S4	T2	Gray Snapper	0	Resident	CSPAR_S4_T2	CSPAR_S4
1741	CSPAR	Spar (AR-305)	Fall	Artificial	Ship	28.33647361	10/10/2014	S4	T1	Gray Snapper	0	Resident	CSPAR_S4_T1	CSPAR_S4
1742	CSPAR	Spar (AR-305)	Summer	Artificial	Ship	28.33647361	6/16/2014	S3	T2	Gray Snapper	0	Resident	CSPAR_S3_T2	CSPAR_S3
1743	CSPAR	Spar (AR-305)	Summer	Artificial	Ship	28.33647361	6/16/2014	S3	T1	Gray Snapper	0	Resident	CSPAR_S3_T1	CSPAR_S3
1744	CSPAR	Spar (AR-305)	Summer	Artificial	Ship	28.33647361	8/30/2013	S1	T1	Gray Snapper	0	Resident	CSPAR_S1_T1	CSPAR_S1
1745	CSPAR	Spar (AR-305)	Summer	Artificial	Ship	28.33647361	8/30/2013	S1	T2	Gray Snapper	0	Resident	CSPAR_S1_T2	CSPAR_S1
1746	DALRK	Dallas Rocks	Fall	Natural	Pavement & rubble	16.52236778	11/5/2014	S5	T1	Gray Snapper	0	Resident	DALRK_S5_T1	DALRK_S5
1747	DALRK	Dallas Rocks	Fall	Natural	Pavement & rubble	16.52236778	11/5/2014	S5	T2	Gray Snapper	0	Resident	DALRK_S5_T2	DALRK_S5
1748	DALRK	Dallas Rocks	Summer	Natural	Pavement & rubble	16.52236778	7/1/2014	S3	T2	Gray Snapper	0	Resident	DALRK_S3_T2	DALRK_S3
1749	DALRK	Dallas Rocks	Summer	Natural	Pavement & rubble	16.52236778	7/1/2014	S3	T1	Gray Snapper	0	Resident	DALRK_S3_T1	DALRK_S3
1750	DALRK	Dallas Rocks	Fall	Natural	Pavement & rubble	16.52236778	9/20/2013	S1	T2	Gray Snapper	0	Resident	DALRK_S1_T2	DALRK_S1
1751	DALRK	Dallas Rocks	Fall	Natural	Pavement & rubble	16.52236778	9/20/2013	S1	T1	Gray Snapper	0	Resident	DALRK_S1_T1	DALRK_S1
1752	DALRK	Dallas Rocks	Fall	Natural	Pavement & rubble	16.52236778	9/4/2014	S4	T1	Gray Snapper	0	Resident	DALRK_S4_T1	DALRK_S4
1753	DALRK	Dallas Rocks	Fall	Natural	Pavement & rubble	16.52236778	9/4/2014	S4	T2	Gray Snapper	0	Resident	DALRK_S4_T2	DALRK_S4
1754	HAMRH	Hammerhead Ledge	Winter	Natural	Pavement & rubble	25.43556682	12/13/2013	S1	T1	Gray Snapper	0	Resident	HAMRH_S1_T1	HAMRH_S1
1755	HAMRH	Hammerhead Ledge	Winter	Natural	Pavement & rubble	25.43556682	12/13/2013	S1	T2	Gray Snapper	0	Resident	HAMRH_S1_T2	HAMRH_S1
1756	HAMRH	Hammerhead Ledge	Winter	Natural	Pavement & rubble	25.43556682	12/19/2014	S5	T2	Gray Snapper	0	Resident	HAMRH_S5_T2	HAMRH_S5
1757	HAMRH	Hammerhead Ledge	Winter	Natural	Pavement & rubble	25.43556682	12/19/2014	S5	T1	Gray Snapper	0	Resident	HAMRH_S5_T1	HAMRH_S5
1758	HAMRH	Hammerhead Ledge	Summer	Natural	Pavement & rubble	25.43556682	6/30/2014	S3	T2	Gray Snapper	0	Resident	HAMRH_S3_T2	HAMRH_S3
1759	HAMRH	Hammerhead Ledge	Summer	Natural	Pavement & rubble	25.43556682	6/30/2014	S3	T1	Gray Snapper	0	Resident	HAMRH_S3_T1	HAMRH_S3
1760	HAMRH	Hammerhead Ledge	Fall	Natural	Pavement & rubble	25.43556682	9/11/2014	S4	T2	Gray Snapper	0	Resident	HAMRH_S4_T2	HAMRH_S4
1761	HAMRH	Hammerhead Ledge	Fall	Natural	Pavement & rubble	25.43556682	9/11/2014	S4	T1	Gray Snapper	0	Resident	HAMRH_S4_T1	HAMRH_S4
1762	INDRA	USS Indra (AR-342)	Spring	Artificial	Ship	14.97184104	5/18/2015	S6	T1	Gray Snapper	0	Resident	INDRA_S6_T1	INDRA_S6
1763	INDRA	USS Indra (AR-342)	Spring	Artificial	Ship	14.97184104	5/18/2015	S6	T2	Gray Snapper	0	Resident	INDRA_S6_T2	INDRA_S6
1764	INDRA	USS Indra (AR-342)	Summer	Artificial	Ship	14.97184104	6/9/2014	S3	T2	Gray Snapper	0	Resident	INDRA_S3_T2	INDRA_S3
1765	INDRA	USS Indra (AR-342)	Summer	Artificial	Ship	14.97184104	6/9/2014	S3	T1	Gray Snapper	0	Resident	INDRA_S3_T1	INDRA_S3
1766	INDRA	USS Indra (AR-342)	Summer	Artificial	Ship	14.97184104	8/21/2014	S4	T2	Gray Snapper	0	Resident	INDRA_S4_T2	INDRA_S4
1767	INDRA	USS Indra (AR-342)	Summer	Artificial	Ship	14.97184104	8/21/2014	S4	T1	Gray Snapper	0	Resident	INDRA_S4_T1	INDRA_S4
1768	JGILL	Gill	Fall	Artificial	Ship	25.07598079	11/13/2014	S5	T1	Gray Snapper	0	Resident	JGILL_S5_T1	JGILL_S5
1769	JGILL	Gill	Fall	Artificial	Ship	25.07598079	11/13/2014	S5	T2	Gray Snapper	0	Resident	JGILL_S5_T2	JGILL_S5
1770	JGILL	Gill	Summer	Artificial	Ship	25.07598079	6/24/2014	S3	T2	Gray Snapper	0	Resident	JGILL_S3_T2	JGILL_S3
1771	JGILL	Gill	Summer	Artificial	Ship	25.07598079	6/24/2014	S3	T1	Gray Snapper	0	Resident	JGILL_S3_T1	JGILL_S3
1772	JGILL	Gill	Summer	Artificial	Ship	25.07598079	8/7/2014	S4	T1	Gray Snapper	0	Resident	JGILL_S4_T1	JGILL_S4
1773	JGILL	Gill	Summer	Artificial	Ship	25.07598079	8/7/2014	S4	T2	Gray Snapper	0	Resident	JGILL_S4_T2	JGILL_S4
1774	JGILL	Gill	Fall	Artificial	Ship	25.07598079	9/24/2013	S1	T1	Gray Snapper	0	Resident	JGILL_S1_T1	JGILL_S1
1775	JGILL	Gill	Fall	Artificial	Ship	25.07598079	9/24/2013	S1	T2	Gray Snapper	0	Resident	JGILL_S1_T2	JGILL_S1
1776	KEYPO	Keypost Rock	Fall	Natural	Ledge	15.01684745	10/2/2014	S4	T2	Gray Snapper	0	Resident	KEYPO_S4_T2	KEYPO_S4
1777	KEYPO	Keypost Rock	Fall	Natural	Ledge	15.01684745	10/2/2014	S4	T1	Gray Snapper	0	Resident	KEYPO_S4_T1	KEYPO_S4
1778	KEYPO	Keypost Rock	Fall	Natural	Ledge	15.01684745	10/24/2014	S5	T1	Gray Snapper	0	Resident	KEYPO_S5_T1	KEYPO_S5
1779	KEYPO	Keypost Rock	Fall	Natural	Ledge	15.01684745	10/24/2014	S5	T2	Gray Snapper	0	Resident	KEYPO_S5_T2	KEYPO_S5
1780	KEYPO	Keypost Rock	Summer	Natural	Ledge	15.01684745	7/29/2014	S3	T2	Gray Snapper	0	Resident	KEYPO_S3_T2	KEYPO_S3
1781	KEYPO	Keypost Rock	Summer	Natural	Ledge	15.01684745	7/29/2014	S3	T1	Gray Snapper	0	Resident	KEYPO_S3_T1	KEYPO_S3
1782	KEYPO	Keypost Rock	Fall	Natural	Ledge	15.01684745	9/6/2013	S1	T2	Gray Snapper	0	Resident	KEYPO_S1_T2	KEYPO_S1
1783	KEYPO	Keypost Rock	Fall	Natural	Ledge	15.01684745	9/6/2013	S1	T1	Gray Snapper	0	Resident	KEYPO_S1_T1	KEYPO_S1
1784	KNUCB	Southwest of Knuckle Buoy	Fall	Natural	Pavement & rubble	14.31094027	10/20/2014	S5	T2	Gray Snapper	0	Resident	KNUCB_S5_T2	KNUCB_S5
1785	KNUCB	Southwest of Knuckle Buoy	Fall	Natural	Pavement & rubble	14.31094027	10/20/2014	S5	T1	Gray Snapper	0	Resident	KNUCB_S5_T1	KNUCB_S5
1786	KNUCB	Southwest of Knuckle Buoy	Fall	Natural	Pavement & rubble	14.31094027	10/28/2013	S2	T2	Gray Snapper	0	Resident	KNUCB_S2_T2	KNUCB_S2
1787	KNUCB	Southwest of Knuckle Buoy	Fall	Natural	Pavement & rubble	14.31094027	10/28/2013	S2	T1	Gray Snapper	0	Resident	KNUCB_S2_T1	KNUCB_S2
1788	KNUCB	Southwest of Knuckle Buoy	Spring	Natural	Pavement & rubble	14.31094027	5/18/2015	S6	T1	Gray Snapper	0	Resident	KNUCB_S6_T1	KNUCB_S6
1789	KNUCB	Southwest of Knuckle Buoy	Spring	Natural	Pavement & rubble	14.31094027	5/18/2015	S6	T2	Gray Snapper	0	Resident	KNUCB_S6_T2	KNUCB_S6
1790	KNUCB	Southwest of Knuckle Buoy	Summer	Natural	Pavement & rubble	14.31094027	8/20/2013	S1	T1	Gray Snapper	0	Resident	KNUCB_S1_T1	KNUCB_S1
1791	KNUCB	Southwest of Knuckle Buoy	Summer	Natural	Pavement & rubble	14.31094027	8/22/2014	S4	T2	Gray Snapper	0	Resident	KNUCB_S4_T2	KNUCB_S4
1792	KNUCB	Southwest of Knuckle Buoy	Summer	Natural	Pavement & rubble	14.31094027	8/22/2014	S4	T1	Gray Snapper	0	Resident	KNUCB_S4_T1	KNUCB_S4
1793	LIGHT	Lightning Bolt Ledge	Winter	Natural	Pavement & rubble	28.52773181	12/13/2013	S1	T2	Gray Snapper	0	Resident	LIGHT_S1_T2	LIGHT_S1
1794	LIGHT	Lightning Bolt Ledge	Winter	Natural	Pavement & rubble	28.52773181	12/13/2013	S1	T1	Gray Snapper	0	Resident	LIGHT_S1_T1	LIGHT_S1
1795	LIGHT	Lightning Bolt Ledge	Winter	Natural	Pavement & rubble	28.52773181	12/19/2014	S5	T1	Gray Snapper	0	Resident	LIGHT_S5_T1	LIGHT_S5
1796	LIGHT	Lightning Bolt Ledge	Winter	Natural	Pavement & rubble	28.52773181	12/19/2014	S5	T2	Gray Snapper	0	Resident	LIGHT_S5_T2	LIGHT_S5
1797	LIGHT	Lightning Bolt Ledge	Summer	Natural	Pavement & rubble	28.52773181	6/25/2014	S3	T1	Gray Snapper	0	Resident	LIGHT_S3_T1	LIGHT_S3
1798	LIGHT	Lightning Bolt Ledge	Summer	Natural	Pavement & rubble	28.52773181	6/25/2014	S3	T2	Gray Snapper	0	Resident	LIGHT_S3_T2	LIGHT_S3
1799	LIGHT	Lightning Bolt Ledge	Fall	Natural	Pavement & rubble	28.52773181	9/11/2014	S4	T1	Gray Snapper	0	Resident	LIGHT_S4_T1	LIGHT_S4
1800	LIGHT	Lightning Bolt Ledge	Fall	Natural	Pavement & rubble	28.52773181	9/11/2014	S4	T2	Gray Snapper	0	Resident	LIGHT_S4_T2	LIGHT_S4
1801	NWREF	Northwest reef	Fall	Natural	Ledge	20.9400709	10/10/2014	S4	T2	Gray Snapper	0	Resident	NWREF_S4_T2	NWREF_S4
1802	NWREF	Northwest reef	Fall	Natural	Ledge	20.9400709	10/10/2014	S4	T1	Gray Snapper	0	Resident	NWREF_S4_T1	NWREF_S4
1803	NWREF	Northwest reef	Fall	Natural	Ledge	20.9400709	10/20/2014	S5	T1	Gray Snapper	0	Resident	NWREF_S5_T1	NWREF_S5
1804	NWREF	Northwest reef	Spring	Natural	Ledge	20.9400709	5/18/2015	S6	T1	Gray Snapper	0	Resident	NWREF_S6_T1	NWREF_S6
1805	NWREF	Northwest reef	Spring	Natural	Ledge	20.9400709	5/18/2015	S6	T2	Gray Snapper	0	Resident	NWREF_S6_T2	NWREF_S6
1806	NWREF	Northwest reef	Summer	Natural	Ledge	20.9400709	6/17/2014	S3	T1	Gray Snapper	0	Resident	NWREF_S3_T1	NWREF_S3
1807	NWREF	Northwest reef	Summer	Natural	Ledge	20.9400709	6/17/2014	S3	T2	Gray Snapper	0	Resident	NWREF_S3_T2	NWREF_S3
1808	NWREF	Northwest reef	Summer	Natural	Ledge	20.9400709	8/12/2013	S1	T1	Gray Snapper	0	Resident	NWREF_S1_T1	NWREF_S1
1809	NWREF	Northwest reef	Summer	Natural	Ledge	20.9400709	8/19/2013	S1	T2	Gray Snapper	0	Resident	NWREF_S1_T2	NWREF_S1
1810	OILYR	Yard Oiler FS-26 (AR-300)	Summer	Artificial	Ship	26.42223747	6/17/2014	S3	T1	Gray Snapper	2	Resident	OILYR_S3_T1	OILYR_S3
1811	OILYR	Yard Oiler FS-26 (AR-300)	Summer	Artificial	Ship	26.42223747	6/17/2014	S3	T2	Gray Snapper	0	Resident	OILYR_S3_T2	OILYR_S3
1812	PIP06	Concrete Pipes, 2006 (AR-345)	Fall	Artificial	Concrete	18.69011114	10/2/2014	S4	T1	Gray Snapper	0	Resident	PIP06_S4_T1	PIP06_S4
1813	PIP06	Concrete Pipes, 2006 (AR-345)	Fall	Artificial	Concrete	18.69011114	10/2/2014	S4	T2	Gray Snapper	0	Resident	PIP06_S4_T2	PIP06_S4
1814	PIP06	Concrete Pipes, 2006 (AR-345)	Fall	Artificial	Concrete	18.69011114	10/21/2014	S5	T2	Gray Snapper	0	Resident	PIP06_S5_T2	PIP06_S5
1815	PIP06	Concrete Pipes, 2006 (AR-345)	Fall	Artificial	Concrete	18.69011114	10/21/2014	S5	T1	Gray Snapper	0	Resident	PIP06_S5_T1	PIP06_S5
1816	PIP06	Concrete Pipes, 2006 (AR-345)	Fall	Artificial	Concrete	18.69011114	10/28/2013	S2	T1	Gray Snapper	0	Resident	PIP06_S2_T1	PIP06_S2
1817	PIP06	Concrete Pipes, 2006 (AR-345)	Fall	Artificial	Concrete	18.69011114	10/28/2013	S2	T2	Gray Snapper	0	Resident	PIP06_S2_T2	PIP06_S2
1818	PIP06	Concrete Pipes, 2006 (AR-345)	Spring	Artificial	Concrete	18.69011114	5/19/2015	S6	T2	Gray Snapper	0	Resident	PIP06_S6_T2	PIP06_S6
1819	PIP06	Concrete Pipes, 2006 (AR-345)	Spring	Artificial	Concrete	18.69011114	5/19/2015	S6	T1	Gray Snapper	0	Resident	PIP06_S6_T1	PIP06_S6
1820	PIP06	Concrete Pipes, 2006 (AR-345)	Summer	Artificial	Concrete	18.69011114	6/2/2014	S3	T2	Gray Snapper	0	Resident	PIP06_S3_T2	PIP06_S3
1821	PIP06	Concrete Pipes, 2006 (AR-345)	Summer	Artificial	Concrete	18.69011114	6/2/2014	S3	T1	Gray Snapper	0	Resident	PIP06_S3_T1	PIP06_S3
1822	PIP06	Concrete Pipes, 2006 (AR-345)	Summer	Artificial	Concrete	18.69011114	7/18/2013	S1	T1	Gray Snapper	0	Resident	PIP06_S1_T1	PIP06_S1
1823	PIP06	Concrete Pipes, 2006 (AR-345)	Summer	Artificial	Concrete	18.69011114	7/18/2013	S1	T2	Gray Snapper	0	Resident	PIP06_S1_T2	PIP06_S1
1824	PIP07	Concrete Pipes, 2007 (AR-342)	Fall	Artificial	Concrete	16.11035499	10/21/2014	S5	T2	Gray Snapper	0	Resident	PIP07_S5_T2	PIP07_S5
1825	PIP07	Concrete Pipes, 2007 (AR-342)	Fall	Artificial	Concrete	16.11035499	10/21/2014	S5	T1	Gray Snapper	0	Resident	PIP07_S5_T1	PIP07_S5
1826	PIP07	Concrete Pipes, 2007 (AR-342)	Spring	Artificial	Concrete	16.11035499	5/19/2015	S6	T2	Gray Snapper	0	Resident	PIP07_S6_T2	PIP07_S6
1827	PIP07	Concrete Pipes, 2007 (AR-342)	Spring	Artificial	Concrete	16.11035499	5/19/2015	S6	T1	Gray Snapper	0	Resident	PIP07_S6_T1	PIP07_S6
1828	PIP07	Concrete Pipes, 2007 (AR-342)	Summer	Artificial	Concrete	16.11035499	6/3/2014	S3	T2	Gray Snapper	0	Resident	PIP07_S3_T2	PIP07_S3
1829	PIP07	Concrete Pipes, 2007 (AR-342)	Summer	Artificial	Concrete	16.11035499	6/3/2014	S3	T1	Gray Snapper	1	Resident	PIP07_S3_T1	PIP07_S3
1830	PIP07	Concrete Pipes, 2007 (AR-342)	Summer	Artificial	Concrete	16.11035499	8/20/2014	S4	T1	Gray Snapper	0	Resident	PIP07_S4_T1	PIP07_S4
1831	PIP07	Concrete Pipes, 2007 (AR-342)	Summer	Artificial	Concrete	16.11035499	8/20/2014	S4	T2	Gray Snapper	0	Resident	PIP07_S4_T2	PIP07_S4
1832	PIP07	Concrete Pipes, 2007 (AR-342)	Fall	Artificial	Concrete	16.11035499	9/6/2013	S1	T2	Gray Snapper	0	Resident	PIP07_S1_T2	PIP07_S1
1833	PIP07	Concrete Pipes, 2007 (AR-342)	Fall	Artificial	Concrete	16.11035499	9/6/2013	S1	T1	Gray Snapper	0	Resident	PIP07_S1_T1	PIP07_S1
1834	RARIT	Raritan East	Winter	Artificial	Ship	21.47696619	12/18/2014	S5	T1	Gray Snapper	0	Resident	RARIT_S5_T1	RARIT_S5
1835	RARIT	Raritan East	Winter	Artificial	Ship	21.47696619	12/18/2014	S5	T2	Gray Snapper	0	Resident	RARIT_S5_T2	RARIT_S5
1836	RARIT	Raritan East	Summer	Artificial	Ship	21.47696619	6/25/2014	S3	T1	Gray Snapper	0	Resident	RARIT_S3_T1	RARIT_S3
1837	RARIT	Raritan East	Summer	Artificial	Ship	21.47696619	6/30/2014	S3	T2	Gray Snapper	0	Resident	RARIT_S3_T2	RARIT_S3
1838	RARIT	Raritan East	Fall	Artificial	Ship	21.47696619	9/11/2014	S4	T1	Gray Snapper	0	Resident	RARIT_S4_T1	RARIT_S4
1839	RARIT	Raritan East	Fall	Artificial	Ship	21.47696619	9/11/2014	S4	T2	Gray Snapper	0	Resident	RARIT_S4_T2	RARIT_S4
1840	RARIT	Raritan East	Fall	Artificial	Ship	21.47696619	9/25/2013	S1	T2	Gray Snapper	0	Resident	RARIT_S1_T2	RARIT_S1
1841	RARIT	Raritan East	Fall	Artificial	Ship	21.47696619	9/25/2013	S1	T1	Gray Snapper	0	Resident	RARIT_S1_T1	RARIT_S1
1842	STATR	Station Rock	Fall	Natural	Pavement & rubble	15.63813422	10/21/2014	S5	T1	Gray Snapper	0	Resident	STATR_S5_T1	STATR_S5
1843	STATR	Station Rock	Fall	Natural	Pavement & rubble	15.63813422	10/21/2014	S5	T2	Gray Snapper	0	Resident	STATR_S5_T2	STATR_S5
1844	STATR	Station Rock	Fall	Natural	Pavement & rubble	15.63813422	10/30/2013	S2	T1	Gray Snapper	0	Resident	STATR_S2_T1	STATR_S2
1845	STATR	Station Rock	Fall	Natural	Pavement & rubble	15.63813422	10/30/2013	S2	T2	Gray Snapper	0	Resident	STATR_S2_T2	STATR_S2
1846	STATR	Station Rock	Spring	Natural	Pavement & rubble	15.63813422	5/19/2015	S6	T1	Gray Snapper	0	Resident	STATR_S6_T1	STATR_S6
1847	STATR	Station Rock	Spring	Natural	Pavement & rubble	15.63813422	5/19/2015	S6	T2	Gray Snapper	0	Resident	STATR_S6_T2	STATR_S6
1848	STATR	Station Rock	Summer	Natural	Pavement & rubble	15.63813422	6/2/2014	S3	T2	Gray Snapper	0	Resident	STATR_S3_T2	STATR_S3
1849	STATR	Station Rock	Summer	Natural	Pavement & rubble	15.63813422	6/2/2014	S3	T1	Gray Snapper	0	Resident	STATR_S3_T1	STATR_S3
1850	STATR	Station Rock	Summer	Natural	Pavement & rubble	15.63813422	8/20/2014	S4	T2	Gray Snapper	0	Resident	STATR_S4_T2	STATR_S4
1851	STATR	Station Rock	Summer	Natural	Pavement & rubble	15.63813422	8/20/2014	S4	T1	Gray Snapper	0	Resident	STATR_S4_T1	STATR_S4
1852	STATR	Station Rock	Fall	Natural	Pavement & rubble	15.63813422	9/6/2013	S1	T1	Gray Snapper	0	Resident	STATR_S1_T1	STATR_S1
1853	STATR	Station Rock	Fall	Natural	Pavement & rubble	15.63813422	9/6/2013	S1	T2	Gray Snapper	0	Resident	STATR_S1_T2	STATR_S1
1854	THEOP	Theodore Parker (AR-315)	Fall	Artificial	Ship	10.19562914	10/2/2014	S4	T2	Gray Snapper	0	Resident	THEOP_S4_T2	THEOP_S4
1855	THEOP	Theodore Parker (AR-315)	Fall	Artificial	Ship	10.19562914	10/2/2014	S4	T1	Gray Snapper	0	Resident	THEOP_S4_T1	THEOP_S4
1856	THEOP	Theodore Parker (AR-315)	Fall	Artificial	Ship	10.19562914	10/20/2014	S5	T1	Gray Snapper	0	Resident	THEOP_S5_T1	THEOP_S5
1857	THEOP	Theodore Parker (AR-315)	Fall	Artificial	Ship	10.19562914	10/20/2014	S5	T2	Gray Snapper	0	Resident	THEOP_S5_T2	THEOP_S5
1858	THEOP	Theodore Parker (AR-315)	Fall	Artificial	Ship	10.19562914	10/29/2013	S2	T2	Gray Snapper	0	Resident	THEOP_S2_T2	THEOP_S2
1859	THEOP	Theodore Parker (AR-315)	Fall	Artificial	Ship	10.19562914	10/29/2013	S2	T1	Gray Snapper	0	Resident	THEOP_S2_T1	THEOP_S2
1860	THEOP	Theodore Parker (AR-315)	Summer	Artificial	Ship	10.19562914	7/29/2014	S3	T2	Gray Snapper	0	Resident	THEOP_S3_T2	THEOP_S3
1861	THEOP	Theodore Parker (AR-315)	Summer	Artificial	Ship	10.19562914	7/29/2014	S3	T1	Gray Snapper	0	Resident	THEOP_S3_T1	THEOP_S3
1862	THEOP	Theodore Parker (AR-315)	Summer	Artificial	Ship	10.19562914	7/8/2013	S1	T1	Gray Snapper	2	Resident	THEOP_S1_T1	THEOP_S1
1863	THUMB	Thumb Ledge	Summer	Natural	Pavement & rubble	26.5460485	6/25/2014	S3	T1	Gray Snapper	0	Resident	THUMB_S3_T1	THUMB_S3
1864	THUMB	Thumb Ledge	Summer	Natural	Pavement & rubble	26.5460485	6/30/2014	S3	T2	Gray Snapper	0	Resident	THUMB_S3_T2	THUMB_S3
1865	THUMB	Thumb Ledge	Fall	Natural	Pavement & rubble	26.5460485	9/11/2014	S4	T1	Gray Snapper	0	Resident	THUMB_S4_T1	THUMB_S4
1866	THUMB	Thumb Ledge	Fall	Natural	Pavement & rubble	26.5460485	9/11/2014	S4	T2	Gray Snapper	0	Resident	THUMB_S4_T2	THUMB_S4
1867	THUMB	Thumb Ledge	Fall	Natural	Pavement & rubble	26.5460485	9/25/2013	S1	T1	Gray Snapper	0	Resident	THUMB_S1_T1	THUMB_S1
1868	THUMB	Thumb Ledge	Fall	Natural	Pavement & rubble	26.5460485	9/25/2013	S1	T2	Gray Snapper	0	Resident	THUMB_S1_T2	THUMB_S1
1869	TITAN	Titan (AR-345)	Fall	Artificial	Ship	16.59483131	10/2/2014	S4	T1	Gray Snapper	0	Resident	TITAN_S4_T1	TITAN_S4
1870	TITAN	Titan (AR-345)	Fall	Artificial	Ship	16.59483131	10/2/2014	S4	T2	Gray Snapper	0	Resident	TITAN_S4_T2	TITAN_S4
1871	TITAN	Titan (AR-345)	Fall	Artificial	Ship	16.59483131	10/21/2014	S5	T1	Gray Snapper	0	Resident	TITAN_S5_T1	TITAN_S5
1872	TITAN	Titan (AR-345)	Fall	Artificial	Ship	16.59483131	10/21/2014	S5	T2	Gray Snapper	0	Resident	TITAN_S5_T2	TITAN_S5
1873	TITAN	Titan (AR-345)	Fall	Artificial	Ship	16.59483131	10/28/2013	S2	T1	Gray Snapper	0	Resident	TITAN_S2_T1	TITAN_S2
1874	TITAN	Titan (AR-345)	Fall	Artificial	Ship	16.59483131	10/28/2013	S2	T2	Gray Snapper	0	Resident	TITAN_S2_T2	TITAN_S2
1875	TITAN	Titan (AR-345)	Spring	Artificial	Ship	16.59483131	5/19/2015	S6	T1	Gray Snapper	0	Resident	TITAN_S6_T1	TITAN_S6
1876	TITAN	Titan (AR-345)	Spring	Artificial	Ship	16.59483131	5/19/2015	S6	T2	Gray Snapper	0	Resident	TITAN_S6_T2	TITAN_S6
1877	TITAN	Titan (AR-345)	Summer	Artificial	Ship	16.59483131	6/2/2014	S3	T1	Gray Snapper	0	Resident	TITAN_S3_T1	TITAN_S3
1878	TITAN	Titan (AR-345)	Summer	Artificial	Ship	16.59483131	6/2/2014	S3	T2	Gray Snapper	0	Resident	TITAN_S3_T2	TITAN_S3
1879	TITAN	Titan (AR-345)	Summer	Artificial	Ship	16.59483131	7/18/2013	S1	T1	Gray Snapper	0	Resident	TITAN_S1_T1	TITAN_S1
1880	TITAN	Titan (AR-345)	Summer	Artificial	Ship	16.59483131	7/18/2013	S1	T2	Gray Snapper	0	Resident	TITAN_S1_T2	TITAN_S1
1881	WESTR	West Rock	Fall	Natural	Pavement & rubble	24.89868925	10/10/2014	S4	T1	Gray Snapper	0	Resident	WESTR_S4_T1	WESTR_S4
1882	WESTR	West Rock	Fall	Natural	Pavement & rubble	24.89868925	10/10/2014	S4	T2	Gray Snapper	0	Resident	WESTR_S4_T2	WESTR_S4
1883	WESTR	West Rock	Spring	Natural	Pavement & rubble	24.89868925	5/27/2015	S6	T1	Gray Snapper	0	Resident	WESTR_S6_T1	WESTR_S6
1884	WESTR	West Rock	Spring	Natural	Pavement & rubble	24.89868925	5/27/2015	S6	T2	Gray Snapper	0	Resident	WESTR_S6_T2	WESTR_S6
1885	WESTR	West Rock	Summer	Natural	Pavement & rubble	24.89868925	6/16/2014	S3	T1	Gray Snapper	0	Resident	WESTR_S3_T1	WESTR_S3
1886	WESTR	West Rock	Summer	Natural	Pavement & rubble	24.89868925	6/16/2014	S3	T2	Gray Snapper	0	Resident	WESTR_S3_T2	WESTR_S3
1887	WESTR	West Rock	Fall	Natural	Pavement & rubble	24.89868925	9/4/2013	S1	T1	Gray Snapper	0	Resident	WESTR_S1_T1	WESTR_S1
1888	WESTR	West Rock	Fall	Natural	Pavement & rubble	24.89868925	9/4/2013	S1	T2	Gray Snapper	0	Resident	WESTR_S1_T2	WESTR_S1
1889	10FAT	10 Fathom	Fall	Natural	Ledge	20.89122935	10/20/2014	S5	T2	Greater Amberjack	1	Transient	10FAT_S5_T2	10FAT_S5
1890	10FAT	10 Fathom	Fall	Natural	Ledge	20.89122935	10/20/2014	S5	T1	Greater Amberjack	3	Transient	10FAT_S5_T1	10FAT_S5
1891	10FAT	10 Fathom	Fall	Natural	Ledge	20.89122935	10/29/2013	S2	T2	Greater Amberjack	0	Transient	10FAT_S2_T2	10FAT_S2
1892	10FAT	10 Fathom	Fall	Natural	Ledge	20.89122935	10/29/2013	S2	T1	Greater Amberjack	0	Transient	10FAT_S2_T1	10FAT_S2
1893	10FAT	10 Fathom	Spring	Natural	Ledge	20.89122935	5/18/2015	S6	T1	Greater Amberjack	2	Transient	10FAT_S6_T1	10FAT_S6
1894	10FAT	10 Fathom	Spring	Natural	Ledge	20.89122935	5/18/2015	S6	T2	Greater Amberjack	1	Transient	10FAT_S6_T2	10FAT_S6
1895	10FAT	10 Fathom	Summer	Natural	Ledge	20.89122935	6/17/2014	S3	T1	Greater Amberjack	0	Transient	10FAT_S3_T1	10FAT_S3
1896	10FAT	10 Fathom	Summer	Natural	Ledge	20.89122935	8/20/2013	S1	T2	Greater Amberjack	0	Transient	10FAT_S1_T2	10FAT_S1
1897	10FAT	10 Fathom	Summer	Natural	Ledge	20.89122935	8/20/2013	S1	T1	Greater Amberjack	5	Transient	10FAT_S1_T1	10FAT_S1
1898	10FAT	10 Fathom	Summer	Natural	Ledge	20.89122935	8/22/2014	S4	T2	Greater Amberjack	0	Transient	10FAT_S4_T2	10FAT_S4
1899	10FAT	10 Fathom	Summer	Natural	Ledge	20.89122935	8/22/2014	S4	T1	Greater Amberjack	0	Transient	10FAT_S4_T1	10FAT_S4
1900	200LE	200 / 200 Ledge	Fall	Natural	Ledge	25.29443981	11/5/2014	S5	T2	Greater Amberjack	6	Transient	200LE_S5_T2	200LE_S5
1901	200LE	200 / 200 Ledge	Fall	Natural	Ledge	25.29443981	11/5/2014	S5	T1	Greater Amberjack	8	Transient	200LE_S5_T1	200LE_S5
1902	200LE	200 / 200 Ledge	Fall	Natural	Ledge	25.29443981	9/20/2013	S1	T2	Greater Amberjack	0	Transient	200LE_S1_T2	200LE_S1
1903	200LE	200 / 200 Ledge	Fall	Natural	Ledge	25.29443981	9/20/2013	S1	T1	Greater Amberjack	0	Transient	200LE_S1_T1	200LE_S1
1904	200LE	200 / 200 Ledge	Fall	Natural	Ledge	25.29443981	9/4/2014	S4	T2	Greater Amberjack	0	Transient	200LE_S4_T2	200LE_S4
1905	200LE	200 / 200 Ledge	Fall	Natural	Ledge	25.29443981	9/4/2014	S4	T1	Greater Amberjack	1	Transient	200LE_S4_T1	200LE_S4
1906	210RK	210 Rock	Fall	Natural	Pavement & rubble	30.15862839	10/10/2014	S4	T1	Greater Amberjack	0	Transient	210RK_S4_T1	210RK_S4
1907	210RK	210 Rock	Fall	Natural	Pavement & rubble	30.15862839	10/10/2014	S4	T2	Greater Amberjack	2	Transient	210RK_S4_T2	210RK_S4
1908	210RK	210 Rock	Summer	Natural	Pavement & rubble	30.15862839	6/16/2014	S3	T1	Greater Amberjack	5	Transient	210RK_S3_T1	210RK_S3
1909	210RK	210 Rock	Summer	Natural	Pavement & rubble	30.15862839	6/16/2014	S3	T2	Greater Amberjack	3	Transient	210RK_S3_T2	210RK_S3
1910	210RK	210 Rock	Fall	Natural	Pavement & rubble	30.15862839	9/4/2013	S1	T2	Greater Amberjack	0	Transient	210RK_S1_T2	210RK_S1
1911	210RK	210 Rock	Fall	Natural	Pavement & rubble	30.15862839	9/4/2013	S1	T1	Greater Amberjack	0	Transient	210RK_S1_T1	210RK_S1
1912	23MLE	23 Mile Ledge	Summer	Natural	Ledge	28.68252984	6/24/2014	S3	T1	Greater Amberjack	2	Transient	23MLE_S3_T1	23MLE_S3
1913	23MLE	23 Mile Ledge	Summer	Natural	Ledge	28.68252984	6/24/2014	S3	T2	Greater Amberjack	0	Transient	23MLE_S3_T2	23MLE_S3
1914	23MLE	23 Mile Ledge	Fall	Natural	Ledge	28.68252984	9/5/2014	S4	T1	Greater Amberjack	0	Transient	23MLE_S4_T1	23MLE_S4
1915	23MLE	23 Mile Ledge	Fall	Natural	Ledge	28.68252984	9/5/2014	S4	T2	Greater Amberjack	0	Transient	23MLE_S4_T2	23MLE_S4
1916	5MLED	5 Mile Ledge	Fall	Natural	Ledge	15.77278709	11/13/2014	S5	T2	Greater Amberjack	0	Transient	5MLED_S5_T2	5MLED_S5
1917	5MLED	5 Mile Ledge	Fall	Natural	Ledge	15.77278709	11/13/2014	S5	T1	Greater Amberjack	0	Transient	5MLED_S5_T1	5MLED_S5
1918	5MLED	5 Mile Ledge	Summer	Natural	Ledge	15.77278709	7/1/2014	S3	T2	Greater Amberjack	0	Transient	5MLED_S3_T2	5MLED_S3
1919	5MLED	5 Mile Ledge	Summer	Natural	Ledge	15.77278709	7/1/2014	S3	T1	Greater Amberjack	0	Transient	5MLED_S3_T1	5MLED_S3
1920	5MLED	5 Mile Ledge	Fall	Natural	Ledge	15.77278709	9/19/2013	S1	T1	Greater Amberjack	0	Transient	5MLED_S1_T1	5MLED_S1
1921	5MLED	5 Mile Ledge	Fall	Natural	Ledge	15.77278709	9/19/2013	S1	T2	Greater Amberjack	0	Transient	5MLED_S1_T2	5MLED_S1
1922	5MLED	5 Mile Ledge	Fall	Natural	Ledge	15.77278709	9/5/2014	S4	T1	Greater Amberjack	0	Transient	5MLED_S4_T1	5MLED_S4
1923	5MLED	5 Mile Ledge	Fall	Natural	Ledge	15.77278709	9/5/2014	S4	T2	Greater Amberjack	0	Transient	5MLED_S4_T2	5MLED_S4
1924	ALEXR	Alexander Ramsey	Fall	Artificial	Ship	11.97485879	11/13/2014	S5	T1	Greater Amberjack	0	Transient	ALEXR_S5_T1	ALEXR_S5
1925	ALEXR	Alexander Ramsey	Fall	Artificial	Ship	11.97485879	11/13/2014	S5	T2	Greater Amberjack	0	Transient	ALEXR_S5_T2	ALEXR_S5
1926	ALEXR	Alexander Ramsey	Summer	Artificial	Ship	11.97485879	7/1/2014	S3	T2	Greater Amberjack	0	Transient	ALEXR_S3_T2	ALEXR_S3
1927	ALEXR	Alexander Ramsey	Summer	Artificial	Ship	11.97485879	7/1/2014	S3	T1	Greater Amberjack	0	Transient	ALEXR_S3_T1	ALEXR_S3
1928	ALEXR	Alexander Ramsey	Fall	Artificial	Ship	11.97485879	9/19/2013	S1	T2	Greater Amberjack	0	Transient	ALEXR_S1_T2	ALEXR_S1
1929	ALEXR	Alexander Ramsey	Fall	Artificial	Ship	11.97485879	9/19/2013	S1	T1	Greater Amberjack	0	Transient	ALEXR_S1_T1	ALEXR_S1
1930	ALEXR	Alexander Ramsey	Fall	Artificial	Ship	11.97485879	9/5/2014	S4	T1	Greater Amberjack	0	Transient	ALEXR_S4_T1	ALEXR_S4
1931	ALEXR	Alexander Ramsey	Fall	Artificial	Ship	11.97485879	9/5/2014	S4	T2	Greater Amberjack	0	Transient	ALEXR_S4_T2	ALEXR_S4
1932	ATLBR	Atlantic Beach Bridge (AR-320)	Fall	Artificial	Concrete	15.21243517	10/20/2014	S5	T1	Greater Amberjack	0	Transient	ATLBR_S5_T1	ATLBR_S5
1933	ATLBR	Atlantic Beach Bridge (AR-320)	Fall	Artificial	Concrete	15.21243517	10/20/2014	S5	T2	Greater Amberjack	0	Transient	ATLBR_S5_T2	ATLBR_S5
1934	ATLBR	Atlantic Beach Bridge (AR-320)	Fall	Artificial	Concrete	15.21243517	10/31/2013	S2	T2	Greater Amberjack	0	Transient	ATLBR_S2_T2	ATLBR_S2
1935	ATLBR	Atlantic Beach Bridge (AR-320)	Fall	Artificial	Concrete	15.21243517	10/31/2013	S2	T1	Greater Amberjack	0	Transient	ATLBR_S2_T1	ATLBR_S2
1936	ATLBR	Atlantic Beach Bridge (AR-320)	Spring	Artificial	Concrete	15.21243517	5/19/2015	S6	T1	Greater Amberjack	0	Transient	ATLBR_S6_T1	ATLBR_S6
1937	ATLBR	Atlantic Beach Bridge (AR-320)	Spring	Artificial	Concrete	15.21243517	5/19/2015	S6	T2	Greater Amberjack	0	Transient	ATLBR_S6_T2	ATLBR_S6
1938	ATLBR	Atlantic Beach Bridge (AR-320)	Summer	Artificial	Concrete	15.21243517	7/29/2014	S3	T1	Greater Amberjack	0	Transient	ATLBR_S3_T1	ATLBR_S3
1939	ATLBR	Atlantic Beach Bridge (AR-320)	Summer	Artificial	Concrete	15.21243517	7/29/2014	S3	T2	Greater Amberjack	0	Transient	ATLBR_S3_T2	ATLBR_S3
1940	ATLBR	Atlantic Beach Bridge (AR-320)	Summer	Artificial	Concrete	15.21243517	7/8/2013	S1	T1	Greater Amberjack	0	Transient	ATLBR_S1_T1	ATLBR_S1
1941	ATLBR	Atlantic Beach Bridge (AR-320)	Summer	Artificial	Concrete	15.21243517	7/8/2013	S1	T2	Greater Amberjack	0	Transient	ATLBR_S1_T2	ATLBR_S1
1942	ATLBR	Atlantic Beach Bridge (AR-320)	Fall	Artificial	Concrete	15.21243517	9/29/2014	S4	T2	Greater Amberjack	0	Transient	ATLBR_S4_T2	ATLBR_S4
1943	ATLBR	Atlantic Beach Bridge (AR-320)	Fall	Artificial	Concrete	15.21243517	9/29/2014	S4	T1	Greater Amberjack	6	Transient	ATLBR_S4_T1	ATLBR_S4
1944	BARGR	Barge Rock	Fall	Natural	Ledge	16.0898233	10/20/2014	S5	T2	Greater Amberjack	0	Transient	BARGR_S5_T2	BARGR_S5
1945	BARGR	Barge Rock	Fall	Natural	Ledge	16.0898233	10/20/2014	S5	T1	Greater Amberjack	0	Transient	BARGR_S5_T1	BARGR_S5
1946	BARGR	Barge Rock	Summer	Natural	Ledge	16.0898233	7/30/2014	S3	T1	Greater Amberjack	0	Transient	BARGR_S3_T1	BARGR_S3
1947	BARGR	Barge Rock	Summer	Natural	Ledge	16.0898233	7/30/2014	S3	T2	Greater Amberjack	0	Transient	BARGR_S3_T2	BARGR_S3
1948	BARGR	Barge Rock	Summer	Natural	Ledge	16.0898233	8/19/2013	S1	T2	Greater Amberjack	0	Transient	BARGR_S1_T2	BARGR_S1
1949	BARGR	Barge Rock	Summer	Natural	Ledge	16.0898233	8/19/2013	S1	T1	Greater Amberjack	0	Transient	BARGR_S1_T1	BARGR_S1
1950	BARGR	Barge Rock	Fall	Natural	Ledge	16.0898233	9/29/2014	S4	T2	Greater Amberjack	0	Transient	BARGR_S4_T2	BARGR_S4
1951	BARGR	Barge Rock	Fall	Natural	Ledge	16.0898233	9/29/2014	S4	T1	Greater Amberjack	1	Transient	BARGR_S4_T1	BARGR_S4
1952	BMPKS	Unknown Wreck 1(Bumpkiss)	Winter	Artificial	Ship	29.00679774	12/4/2013	S1	T2	Greater Amberjack	13	Transient	BMPKS_S1_T2	BMPKS_S1
1953	BMPKS	Unknown Wreck 1(Bumpkiss)	Winter	Artificial	Ship	29.00679774	12/4/2013	S1	T1	Greater Amberjack	6	Transient	BMPKS_S1_T1	BMPKS_S1
1954	BMPKS	Unknown Wreck 1(Bumpkiss)	Summer	Artificial	Ship	29.00679774	6/25/2014	S3	T2	Greater Amberjack	6	Transient	BMPKS_S3_T2	BMPKS_S3
1955	BMPKS	Unknown Wreck 1(Bumpkiss)	Summer	Artificial	Ship	29.00679774	6/25/2014	S3	T1	Greater Amberjack	103	Transient	BMPKS_S3_T1	BMPKS_S3
1956	BMPKS	Unknown Wreck 1(Bumpkiss)	Fall	Artificial	Ship	29.00679774	9/11/2014	S4	T1	Greater Amberjack	12	Transient	BMPKS_S4_T1	BMPKS_S4
1957	BMPKS	Unknown Wreck 1(Bumpkiss)	Fall	Artificial	Ship	29.00679774	9/11/2014	S4	T2	Greater Amberjack	4	Transient	BMPKS_S4_T2	BMPKS_S4
1958	BUMPY	Bumpy Ledge	Winter	Natural	Pavement & rubble	29.27680608	12/13/2013	S1	T1	Greater Amberjack	0	Transient	BUMPY_S1_T1	BUMPY_S1
1959	BUMPY	Bumpy Ledge	Winter	Natural	Pavement & rubble	29.27680608	12/13/2013	S1	T2	Greater Amberjack	0	Transient	BUMPY_S1_T2	BUMPY_S1
1960	BUMPY	Bumpy Ledge	Winter	Natural	Pavement & rubble	29.27680608	12/15/2014	S5	T2	Greater Amberjack	0	Transient	BUMPY_S5_T2	BUMPY_S5
1961	BUMPY	Bumpy Ledge	Winter	Natural	Pavement & rubble	29.27680608	12/15/2014	S5	T1	Greater Amberjack	0	Transient	BUMPY_S5_T1	BUMPY_S5
1962	BUMPY	Bumpy Ledge	Summer	Natural	Pavement & rubble	29.27680608	6/25/2014	S3	T2	Greater Amberjack	0	Transient	BUMPY_S3_T2	BUMPY_S3
1963	BUMPY	Bumpy Ledge	Summer	Natural	Pavement & rubble	29.27680608	6/25/2014	S3	T1	Greater Amberjack	0	Transient	BUMPY_S3_T1	BUMPY_S3
1964	BUMPY	Bumpy Ledge	Fall	Natural	Pavement & rubble	29.27680608	9/11/2014	S4	T2	Greater Amberjack	0	Transient	BUMPY_S4_T2	BUMPY_S4
1965	BUMPY	Bumpy Ledge	Fall	Natural	Pavement & rubble	29.27680608	9/11/2014	S4	T1	Greater Amberjack	0	Transient	BUMPY_S4_T1	BUMPY_S4
1966	CASSI	Cassimir	Fall	Artificial	Ship	32.61545978	11/5/2014	S5	T1	Greater Amberjack	45	Transient	CASSI_S5_T1	CASSI_S5
1967	CASSI	Cassimir	Fall	Artificial	Ship	32.61545978	11/5/2014	S5	T2	Greater Amberjack	0	Transient	CASSI_S5_T2	CASSI_S5
1968	CASSI	Cassimir	Fall	Artificial	Ship	32.61545978	9/4/2014	S4	T2	Greater Amberjack	0	Transient	CASSI_S4_T2	CASSI_S4
1969	CASSI	Cassimir	Fall	Artificial	Ship	32.61545978	9/4/2014	S4	T1	Greater Amberjack	0	Transient	CASSI_S4_T1	CASSI_S4
1970	CITYH	City of Houston	Summer	Artificial	Ship	27.96115776	6/25/2014	S3	T2	Greater Amberjack	1	Transient	CITYH_S3_T2	CITYH_S3
1971	CITYH	City of Houston	Summer	Artificial	Ship	27.96115776	6/25/2014	S3	T1	Greater Amberjack	0	Transient	CITYH_S3_T1	CITYH_S3
1972	CITYH	City of Houston	Fall	Artificial	Ship	27.96115776	9/11/2014	S4	T1	Greater Amberjack	0	Transient	CITYH_S4_T1	CITYH_S4
1973	CITYH	City of Houston	Fall	Artificial	Ship	27.96115776	9/11/2014	S4	T2	Greater Amberjack	30	Transient	CITYH_S4_T2	CITYH_S4
1974	CITYH	City of Houston	Fall	Artificial	Ship	27.96115776	9/25/2013	S1	T1	Greater Amberjack	2	Transient	CITYH_S1_T1	CITYH_S1
1975	CITYH	City of Houston	Fall	Artificial	Ship	27.96115776	9/25/2013	S1	T2	Greater Amberjack	15	Transient	CITYH_S1_T2	CITYH_S1
1976	CSPAR	Spar (AR-305)	Fall	Artificial	Ship	28.33647361	10/10/2014	S4	T2	Greater Amberjack	1	Transient	CSPAR_S4_T2	CSPAR_S4
1977	CSPAR	Spar (AR-305)	Fall	Artificial	Ship	28.33647361	10/10/2014	S4	T1	Greater Amberjack	0	Transient	CSPAR_S4_T1	CSPAR_S4
1978	CSPAR	Spar (AR-305)	Summer	Artificial	Ship	28.33647361	6/16/2014	S3	T2	Greater Amberjack	1	Transient	CSPAR_S3_T2	CSPAR_S3
1979	CSPAR	Spar (AR-305)	Summer	Artificial	Ship	28.33647361	6/16/2014	S3	T1	Greater Amberjack	8	Transient	CSPAR_S3_T1	CSPAR_S3
1980	CSPAR	Spar (AR-305)	Summer	Artificial	Ship	28.33647361	8/30/2013	S1	T1	Greater Amberjack	1	Transient	CSPAR_S1_T1	CSPAR_S1
1981	CSPAR	Spar (AR-305)	Summer	Artificial	Ship	28.33647361	8/30/2013	S1	T2	Greater Amberjack	0	Transient	CSPAR_S1_T2	CSPAR_S1
1982	DALRK	Dallas Rocks	Fall	Natural	Pavement & rubble	16.52236778	11/5/2014	S5	T1	Greater Amberjack	0	Transient	DALRK_S5_T1	DALRK_S5
1983	DALRK	Dallas Rocks	Fall	Natural	Pavement & rubble	16.52236778	11/5/2014	S5	T2	Greater Amberjack	0	Transient	DALRK_S5_T2	DALRK_S5
1984	DALRK	Dallas Rocks	Summer	Natural	Pavement & rubble	16.52236778	7/1/2014	S3	T2	Greater Amberjack	0	Transient	DALRK_S3_T2	DALRK_S3
1985	DALRK	Dallas Rocks	Summer	Natural	Pavement & rubble	16.52236778	7/1/2014	S3	T1	Greater Amberjack	0	Transient	DALRK_S3_T1	DALRK_S3
1986	DALRK	Dallas Rocks	Fall	Natural	Pavement & rubble	16.52236778	9/20/2013	S1	T2	Greater Amberjack	0	Transient	DALRK_S1_T2	DALRK_S1
1987	DALRK	Dallas Rocks	Fall	Natural	Pavement & rubble	16.52236778	9/20/2013	S1	T1	Greater Amberjack	0	Transient	DALRK_S1_T1	DALRK_S1
1988	DALRK	Dallas Rocks	Fall	Natural	Pavement & rubble	16.52236778	9/4/2014	S4	T1	Greater Amberjack	0	Transient	DALRK_S4_T1	DALRK_S4
1989	DALRK	Dallas Rocks	Fall	Natural	Pavement & rubble	16.52236778	9/4/2014	S4	T2	Greater Amberjack	0	Transient	DALRK_S4_T2	DALRK_S4
1990	HAMRH	Hammerhead Ledge	Winter	Natural	Pavement & rubble	25.43556682	12/13/2013	S1	T1	Greater Amberjack	0	Transient	HAMRH_S1_T1	HAMRH_S1
1991	HAMRH	Hammerhead Ledge	Winter	Natural	Pavement & rubble	25.43556682	12/13/2013	S1	T2	Greater Amberjack	0	Transient	HAMRH_S1_T2	HAMRH_S1
1992	HAMRH	Hammerhead Ledge	Winter	Natural	Pavement & rubble	25.43556682	12/19/2014	S5	T2	Greater Amberjack	0	Transient	HAMRH_S5_T2	HAMRH_S5
1993	HAMRH	Hammerhead Ledge	Winter	Natural	Pavement & rubble	25.43556682	12/19/2014	S5	T1	Greater Amberjack	0	Transient	HAMRH_S5_T1	HAMRH_S5
1994	HAMRH	Hammerhead Ledge	Summer	Natural	Pavement & rubble	25.43556682	6/30/2014	S3	T2	Greater Amberjack	0	Transient	HAMRH_S3_T2	HAMRH_S3
1995	HAMRH	Hammerhead Ledge	Summer	Natural	Pavement & rubble	25.43556682	6/30/2014	S3	T1	Greater Amberjack	12	Transient	HAMRH_S3_T1	HAMRH_S3
1996	HAMRH	Hammerhead Ledge	Fall	Natural	Pavement & rubble	25.43556682	9/11/2014	S4	T2	Greater Amberjack	0	Transient	HAMRH_S4_T2	HAMRH_S4
1997	HAMRH	Hammerhead Ledge	Fall	Natural	Pavement & rubble	25.43556682	9/11/2014	S4	T1	Greater Amberjack	0	Transient	HAMRH_S4_T1	HAMRH_S4
1998	INDRA	USS Indra (AR-342)	Spring	Artificial	Ship	14.97184104	5/18/2015	S6	T1	Greater Amberjack	0	Transient	INDRA_S6_T1	INDRA_S6
1999	INDRA	USS Indra (AR-342)	Spring	Artificial	Ship	14.97184104	5/18/2015	S6	T2	Greater Amberjack	0	Transient	INDRA_S6_T2	INDRA_S6
[truncated: 4,373 more rows]
