# Supplementary material for: Artificial habitats host elevated densities of large reef-associated predators
Source: PLoS One. 2020 Sep 2;15(9):e0237374. doi: 10.1371/journal.pone.0237374 (PMC7467309; doi:10.1371/journal.pone.0237374)
Supplement: S1 File — (ZIP) [file pone.0237374.s002.zip › Paxton et al_Large reef predators_Observational data/relief_data_final_figure4a.csv]

	Site	Site_Name.x	Season	Reef_type	Typology	dep_mean_m	Date	Sample	Transect	uniqTransect	uniqSample	Almaco Jack	Barndoor Skate	BarracudaGeneric	Black Margate	Cobia	Cusk	Flat Needlefish	Gag	Gray Snapper	Greater Amberjack	Gulf Flounder	King Mackerel	Little Tunny	Nurse Shark	Red Hind	Red Porgy	Red Snapper	Sandbar Shark	Sandtiger Shark	Scamp	Southern Flounder	Southern Stingray	Spanish Mackerel	Summer Flounder	Yellow Jack	Yellowmouth Grouper	Yellowtail Snapper	Site_Name.y	vert_rel_m	preds
1	10FAT	10 Fathom	Fall	Natural	Ledge	20.89122935	10/20/2014	S5	T2	10FAT_S5_T2	10FAT_S5	0	0	0	0	0	0	0	4	0	1	0	0	0	0	0	0	0	0	0	1	0	0	0	0	0	0	0	10 Fathom	3.585	6
2	10FAT	10 Fathom	Fall	Natural	Ledge	20.89122935	10/20/2014	S5	T1	10FAT_S5_T1	10FAT_S5	0	0	1	0	0	0	0	7	0	3	0	0	0	0	0	0	0	0	0	2	0	0	0	0	0	0	0	10 Fathom	3.585	13
3	10FAT	10 Fathom	Fall	Natural	Ledge	20.89122935	10/29/2013	S2	T2	10FAT_S2_T2	10FAT_S2	0	0	0	0	0	0	0	0	0	0	0	0	0	0	0	0	0	0	0	10	0	0	0	0	0	0	0	10 Fathom	3.585	10
4	10FAT	10 Fathom	Fall	Natural	Ledge	20.89122935	10/29/2013	S2	T1	10FAT_S2_T1	10FAT_S2	0	0	0	0	0	0	0	2	0	0	0	0	0	0	0	0	0	0	0	0	0	0	0	0	0	0	0	10 Fathom	3.585	2
5	10FAT	10 Fathom	Spring	Natural	Ledge	20.89122935	5/18/2015	S6	T1	10FAT_S6_T1	10FAT_S6	0	0	0	0	0	0	0	6	0	2	0	0	0	0	0	0	0	0	0	0	0	0	0	0	0	0	0	10 Fathom	3.585	8
6	10FAT	10 Fathom	Spring	Natural	Ledge	20.89122935	5/18/2015	S6	T2	10FAT_S6_T2	10FAT_S6	0	0	0	0	0	0	0	6	0	1	0	0	0	0	0	0	4	0	0	0	0	0	0	0	0	0	0	10 Fathom	3.585	11
7	10FAT	10 Fathom	Summer	Natural	Ledge	20.89122935	6/17/2014	S3	T1	10FAT_S3_T1	10FAT_S3	0	0	0	0	0	0	0	0	0	0	1	0	0	0	0	0	7	0	0	0	0	0	0	0	0	0	0	10 Fathom	3.585	8
8	10FAT	10 Fathom	Summer	Natural	Ledge	20.89122935	8/20/2013	S1	T2	10FAT_S1_T2	10FAT_S1	0	0	0	0	0	0	0	0	0	0	0	0	0	0	0	0	0	0	0	0	0	0	0	0	0	0	0	10 Fathom	3.585	0
9	10FAT	10 Fathom	Summer	Natural	Ledge	20.89122935	8/20/2013	S1	T1	10FAT_S1_T1	10FAT_S1	2	0	0	0	0	0	0	0	0	5	0	0	0	0	0	0	0	0	0	0	0	0	0	0	0	0	0	10 Fathom	3.585	7
10	10FAT	10 Fathom	Summer	Natural	Ledge	20.89122935	8/22/2014	S4	T2	10FAT_S4_T2	10FAT_S4	0	0	0	0	0	0	0	1	0	0	0	0	0	0	0	0	0	0	0	2	0	0	0	0	0	0	0	10 Fathom	3.585	3
11	10FAT	10 Fathom	Summer	Natural	Ledge	20.89122935	8/22/2014	S4	T1	10FAT_S4_T1	10FAT_S4	0	0	0	0	0	0	0	3	0	0	0	0	0	0	0	0	0	0	0	3	0	0	0	0	0	0	0	10 Fathom	3.585	6
12	200LE	200 / 200 Ledge	Fall	Natural	Ledge	25.29443981	11/5/2014	S5	T2	200LE_S5_T2	200LE_S5	0	0	0	0	0	0	0	1	0	6	0	0	0	0	0	0	0	0	0	0	0	0	0	0	0	0	0	200 / 200 Ledge	1.8789	7
13	200LE	200 / 200 Ledge	Fall	Natural	Ledge	25.29443981	11/5/2014	S5	T1	200LE_S5_T1	200LE_S5	0	0	0	0	0	0	0	0	0	8	0	0	0	0	0	0	0	0	0	2	0	0	0	0	0	0	0	200 / 200 Ledge	1.8789	10
14	200LE	200 / 200 Ledge	Fall	Natural	Ledge	25.29443981	9/20/2013	S1	T2	200LE_S1_T2	200LE_S1	0	0	0	0	0	0	0	0	0	0	0	0	0	0	0	0	0	0	0	0	0	0	0	0	0	0	0	200 / 200 Ledge	1.8789	0
15	200LE	200 / 200 Ledge	Fall	Natural	Ledge	25.29443981	9/20/2013	S1	T1	200LE_S1_T1	200LE_S1	0	0	1	0	0	0	0	1	0	0	0	0	0	0	0	0	0	0	0	1	0	0	0	0	0	0	0	200 / 200 Ledge	1.8789	3
16	200LE	200 / 200 Ledge	Fall	Natural	Ledge	25.29443981	9/4/2014	S4	T2	200LE_S4_T2	200LE_S4	0	0	0	0	0	0	0	0	0	0	0	0	0	0	0	0	0	0	0	0	0	0	0	0	0	0	0	200 / 200 Ledge	1.8789	0
17	200LE	200 / 200 Ledge	Fall	Natural	Ledge	25.29443981	9/4/2014	S4	T1	200LE_S4_T1	200LE_S4	0	0	0	0	0	0	0	1	0	1	0	0	0	0	0	0	0	0	0	0	0	0	0	0	0	0	0	200 / 200 Ledge	1.8789	2
18	210RK	210 Rock	Fall	Natural	Pavement & rubble	30.15862839	10/10/2014	S4	T1	210RK_S4_T1	210RK_S4	0	0	0	0	0	0	0	1	0	0	0	0	0	0	0	0	0	0	0	0	0	0	0	0	0	0	0	210 Rock	1.29795	1
19	210RK	210 Rock	Fall	Natural	Pavement & rubble	30.15862839	10/10/2014	S4	T2	210RK_S4_T2	210RK_S4	0	0	1	0	0	0	0	0	0	2	0	0	0	0	0	0	0	0	0	0	0	0	0	0	0	0	0	210 Rock	1.29795	3
20	210RK	210 Rock	Summer	Natural	Pavement & rubble	30.15862839	6/16/2014	S3	T1	210RK_S3_T1	210RK_S3	0	0	0	0	0	0	0	9	0	5	0	0	0	0	0	0	2	0	0	4	0	0	0	0	0	0	0	210 Rock	1.29795	20
21	210RK	210 Rock	Summer	Natural	Pavement & rubble	30.15862839	6/16/2014	S3	T2	210RK_S3_T2	210RK_S3	0	0	0	5	0	0	0	3	0	3	0	0	0	0	0	0	0	0	0	1	0	0	0	0	0	0	0	210 Rock	1.29795	12
22	210RK	210 Rock	Fall	Natural	Pavement & rubble	30.15862839	9/4/2013	S1	T2	210RK_S1_T2	210RK_S1	0	0	0	0	0	0	0	0	0	0	0	0	0	0	0	0	0	0	0	0	0	0	0	0	0	0	0	210 Rock	1.29795	0
23	210RK	210 Rock	Fall	Natural	Pavement & rubble	30.15862839	9/4/2013	S1	T1	210RK_S1_T1	210RK_S1	0	0	0	0	0	0	0	0	0	0	0	0	0	0	0	0	0	0	0	0	0	0	0	0	0	0	0	210 Rock	1.29795	0
24	23MLE	23 Mile Ledge	Summer	Natural	Ledge	28.68252984	6/24/2014	S3	T1	23MLE_S3_T1	23MLE_S3	0	0	0	0	0	0	0	7	0	2	0	0	0	0	0	0	0	0	0	3	0	0	0	0	0	0	0	23 Mile Ledge	1.86885	12
25	23MLE	23 Mile Ledge	Summer	Natural	Ledge	28.68252984	6/24/2014	S3	T2	23MLE_S3_T2	23MLE_S3	0	0	0	3	0	0	0	0	0	0	0	0	0	0	0	0	0	0	0	0	0	0	0	0	0	0	0	23 Mile Ledge	1.86885	3
26	23MLE	23 Mile Ledge	Fall	Natural	Ledge	28.68252984	9/5/2014	S4	T1	23MLE_S4_T1	23MLE_S4	0	0	0	0	0	0	0	1	0	0	0	0	0	0	0	0	0	0	0	1	0	0	0	0	0	0	0	23 Mile Ledge	1.86885	2
27	23MLE	23 Mile Ledge	Fall	Natural	Ledge	28.68252984	9/5/2014	S4	T2	23MLE_S4_T2	23MLE_S4	5	0	0	0	0	0	0	1	0	0	0	0	0	0	0	0	0	0	0	5	0	0	0	0	0	0	0	23 Mile Ledge	1.86885	11
28	5MLED	5 Mile Ledge	Fall	Natural	Ledge	15.77278709	11/13/2014	S5	T2	5MLED_S5_T2	5MLED_S5	0	0	0	0	0	0	0	0	0	0	0	0	0	0	0	0	0	0	0	0	0	0	0	0	0	0	0	5 Mile Ledge	2.12905	0
29	5MLED	5 Mile Ledge	Fall	Natural	Ledge	15.77278709	11/13/2014	S5	T1	5MLED_S5_T1	5MLED_S5	0	0	0	0	0	0	0	0	0	0	0	0	0	0	0	0	0	0	0	0	0	0	0	0	0	0	0	5 Mile Ledge	2.12905	0
30	5MLED	5 Mile Ledge	Summer	Natural	Ledge	15.77278709	7/1/2014	S3	T2	5MLED_S3_T2	5MLED_S3	0	0	70	0	0	0	0	0	0	0	0	0	0	0	0	0	0	0	0	0	0	0	0	1	0	0	0	5 Mile Ledge	2.12905	71
31	5MLED	5 Mile Ledge	Summer	Natural	Ledge	15.77278709	7/1/2014	S3	T1	5MLED_S3_T1	5MLED_S3	0	0	51	0	0	0	0	0	0	0	0	0	0	0	0	0	0	0	0	0	0	0	0	1	0	0	0	5 Mile Ledge	2.12905	52
32	5MLED	5 Mile Ledge	Fall	Natural	Ledge	15.77278709	9/19/2013	S1	T1	5MLED_S1_T1	5MLED_S1	0	0	0	0	0	0	0	0	0	0	0	0	0	0	0	0	0	0	0	0	0	0	0	0	0	0	0	5 Mile Ledge	2.12905	0
33	5MLED	5 Mile Ledge	Fall	Natural	Ledge	15.77278709	9/19/2013	S1	T2	5MLED_S1_T2	5MLED_S1	0	0	0	0	0	0	0	0	0	0	0	0	0	0	0	0	0	0	0	0	0	0	0	0	0	0	0	5 Mile Ledge	2.12905	0
34	5MLED	5 Mile Ledge	Fall	Natural	Ledge	15.77278709	9/5/2014	S4	T1	5MLED_S4_T1	5MLED_S4	0	0	0	0	0	0	0	0	0	0	0	0	0	0	0	0	0	0	0	0	0	0	0	0	0	0	0	5 Mile Ledge	2.12905	0
35	5MLED	5 Mile Ledge	Fall	Natural	Ledge	15.77278709	9/5/2014	S4	T2	5MLED_S4_T2	5MLED_S4	0	0	0	0	0	0	0	0	0	0	0	0	0	0	0	0	0	0	0	0	0	0	0	0	2	0	0	5 Mile Ledge	2.12905	2
36	ALEXR	Alexander Ramsey	Fall	Artificial	Ship	11.97485879	11/13/2014	S5	T1	ALEXR_S5_T1	ALEXR_S5	0	0	0	0	0	0	0	0	0	0	0	0	0	0	0	0	0	0	0	0	0	0	0	0	0	0	0	Alexander Ramsey	8.671266079	0
37	ALEXR	Alexander Ramsey	Fall	Artificial	Ship	11.97485879	11/13/2014	S5	T2	ALEXR_S5_T2	ALEXR_S5	0	0	0	0	0	0	0	0	0	0	0	0	0	0	0	2	0	0	0	0	0	0	0	0	0	0	0	Alexander Ramsey	8.671266079	2
38	ALEXR	Alexander Ramsey	Summer	Artificial	Ship	11.97485879	7/1/2014	S3	T2	ALEXR_S3_T2	ALEXR_S3	0	0	15	0	0	0	0	0	0	0	0	0	0	0	0	0	0	0	0	0	0	0	0	0	0	0	0	Alexander Ramsey	8.671266079	15
39	ALEXR	Alexander Ramsey	Summer	Artificial	Ship	11.97485879	7/1/2014	S3	T1	ALEXR_S3_T1	ALEXR_S3	0	0	2	0	0	0	0	0	0	0	0	0	0	0	0	0	0	0	0	0	0	0	0	0	0	0	0	Alexander Ramsey	8.671266079	2
40	ALEXR	Alexander Ramsey	Fall	Artificial	Ship	11.97485879	9/19/2013	S1	T2	ALEXR_S1_T2	ALEXR_S1	0	0	0	0	0	0	0	0	0	0	0	0	0	0	0	0	0	0	0	0	0	0	0	0	0	0	0	Alexander Ramsey	8.671266079	0
41	ALEXR	Alexander Ramsey	Fall	Artificial	Ship	11.97485879	9/19/2013	S1	T1	ALEXR_S1_T1	ALEXR_S1	0	0	0	0	0	0	0	0	0	0	0	0	0	0	0	0	0	0	0	0	0	0	0	0	0	0	0	Alexander Ramsey	8.671266079	0
42	ALEXR	Alexander Ramsey	Fall	Artificial	Ship	11.97485879	9/5/2014	S4	T1	ALEXR_S4_T1	ALEXR_S4	0	0	500	0	0	0	0	0	0	0	0	0	0	0	0	0	0	0	0	0	0	0	0	0	1	0	0	Alexander Ramsey	8.671266079	501
43	ALEXR	Alexander Ramsey	Fall	Artificial	Ship	11.97485879	9/5/2014	S4	T2	ALEXR_S4_T2	ALEXR_S4	0	0	0	0	0	0	0	0	0	0	0	0	0	0	0	0	0	0	0	0	0	0	0	0	8	0	0	Alexander Ramsey	8.671266079	8
44	ATLBR	Atlantic Beach Bridge (AR-320)	Fall	Artificial	Concrete	15.21243517	10/20/2014	S5	T1	ATLBR_S5_T1	ATLBR_S5	0	0	0	0	0	0	0	0	0	0	0	0	0	0	0	0	0	0	0	0	0	0	0	0	0	0	0	Atlantic Beach Bridge (AR-320)	5.951673765	0
45	ATLBR	Atlantic Beach Bridge (AR-320)	Fall	Artificial	Concrete	15.21243517	10/20/2014	S5	T2	ATLBR_S5_T2	ATLBR_S5	0	0	0	0	0	0	0	2	0	0	0	0	0	0	0	0	0	0	0	0	0	0	0	0	0	0	0	Atlantic Beach Bridge (AR-320)	5.951673765	2
46	ATLBR	Atlantic Beach Bridge (AR-320)	Fall	Artificial	Concrete	15.21243517	10/31/2013	S2	T2	ATLBR_S2_T2	ATLBR_S2	0	0	0	0	0	0	0	0	0	0	0	0	0	0	0	0	0	0	0	0	0	0	0	0	0	0	0	Atlantic Beach Bridge (AR-320)	5.951673765	0
47	ATLBR	Atlantic Beach Bridge (AR-320)	Fall	Artificial	Concrete	15.21243517	10/31/2013	S2	T1	ATLBR_S2_T1	ATLBR_S2	0	0	0	2	0	0	0	0	0	0	0	0	0	0	0	0	0	0	0	0	0	0	0	0	0	0	0	Atlantic Beach Bridge (AR-320)	5.951673765	2
48	ATLBR	Atlantic Beach Bridge (AR-320)	Spring	Artificial	Concrete	15.21243517	5/19/2015	S6	T1	ATLBR_S6_T1	ATLBR_S6	0	0	0	0	0	1	0	0	0	0	0	0	0	0	0	0	0	0	0	0	0	0	0	0	0	0	0	Atlantic Beach Bridge (AR-320)	5.951673765	1
49	ATLBR	Atlantic Beach Bridge (AR-320)	Spring	Artificial	Concrete	15.21243517	5/19/2015	S6	T2	ATLBR_S6_T2	ATLBR_S6	0	0	0	0	0	0	0	0	0	0	0	0	0	0	0	0	0	0	2	0	0	0	0	0	0	0	0	Atlantic Beach Bridge (AR-320)	5.951673765	2
50	ATLBR	Atlantic Beach Bridge (AR-320)	Summer	Artificial	Concrete	15.21243517	7/29/2014	S3	T1	ATLBR_S3_T1	ATLBR_S3	10	0	1	0	0	0	0	0	0	0	0	0	0	0	0	0	0	0	0	0	0	0	0	0	10	0	0	Atlantic Beach Bridge (AR-320)	5.951673765	21
51	ATLBR	Atlantic Beach Bridge (AR-320)	Summer	Artificial	Concrete	15.21243517	7/29/2014	S3	T2	ATLBR_S3_T2	ATLBR_S3	0	0	1	0	0	0	0	0	0	0	0	0	0	0	0	0	0	0	0	0	0	0	0	0	1	0	0	Atlantic Beach Bridge (AR-320)	5.951673765	2
52	ATLBR	Atlantic Beach Bridge (AR-320)	Summer	Artificial	Concrete	15.21243517	7/8/2013	S1	T1	ATLBR_S1_T1	ATLBR_S1	0	0	0	0	0	0	0	3	0	0	0	0	0	0	0	0	0	0	0	0	0	0	0	0	0	0	0	Atlantic Beach Bridge (AR-320)	5.951673765	3
53	ATLBR	Atlantic Beach Bridge (AR-320)	Summer	Artificial	Concrete	15.21243517	7/8/2013	S1	T2	ATLBR_S1_T2	ATLBR_S1	0	0	0	0	0	0	0	0	0	0	0	0	0	0	0	0	0	0	0	0	0	0	0	0	0	0	0	Atlantic Beach Bridge (AR-320)	5.951673765	0
54	ATLBR	Atlantic Beach Bridge (AR-320)	Fall	Artificial	Concrete	15.21243517	9/29/2014	S4	T2	ATLBR_S4_T2	ATLBR_S4	0	0	0	0	0	0	0	2	0	0	0	0	0	0	0	0	0	0	0	0	0	0	0	0	0	0	0	Atlantic Beach Bridge (AR-320)	5.951673765	2
55	ATLBR	Atlantic Beach Bridge (AR-320)	Fall	Artificial	Concrete	15.21243517	9/29/2014	S4	T1	ATLBR_S4_T1	ATLBR_S4	0	0	0	0	0	0	0	4	0	6	0	0	0	0	0	0	0	0	0	0	0	0	0	0	1	0	0	Atlantic Beach Bridge (AR-320)	5.951673765	11
56	BARGR	Barge Rock	Fall	Natural	Ledge	16.0898233	10/20/2014	S5	T2	BARGR_S5_T2	BARGR_S5	0	0	0	0	0	0	0	0	0	0	0	0	0	0	0	0	0	0	0	0	0	0	0	0	0	0	0	Barge Rock	2.7835	0
57	BARGR	Barge Rock	Fall	Natural	Ledge	16.0898233	10/20/2014	S5	T1	BARGR_S5_T1	BARGR_S5	0	0	0	0	0	0	0	1	0	0	0	0	0	0	0	0	0	0	0	0	0	0	0	0	0	0	0	Barge Rock	2.7835	1
58	BARGR	Barge Rock	Summer	Natural	Ledge	16.0898233	7/30/2014	S3	T1	BARGR_S3_T1	BARGR_S3	0	0	0	0	0	0	0	0	0	0	0	0	0	0	0	0	0	0	0	0	0	0	0	0	0	0	0	Barge Rock	2.7835	0
59	BARGR	Barge Rock	Summer	Natural	Ledge	16.0898233	7/30/2014	S3	T2	BARGR_S3_T2	BARGR_S3	0	0	0	0	0	0	0	0	0	0	2	0	0	0	0	0	0	0	0	0	0	0	0	0	0	0	0	Barge Rock	2.7835	2
60	BARGR	Barge Rock	Summer	Natural	Ledge	16.0898233	8/19/2013	S1	T2	BARGR_S1_T2	BARGR_S1	0	0	0	0	0	0	0	0	0	0	0	0	0	0	0	0	0	0	0	0	0	0	0	0	0	0	0	Barge Rock	2.7835	0
61	BARGR	Barge Rock	Summer	Natural	Ledge	16.0898233	8/19/2013	S1	T1	BARGR_S1_T1	BARGR_S1	0	0	0	0	0	0	0	0	0	0	0	0	0	0	0	0	0	0	0	0	0	0	0	0	0	0	0	Barge Rock	2.7835	0
62	BARGR	Barge Rock	Fall	Natural	Ledge	16.0898233	9/29/2014	S4	T2	BARGR_S4_T2	BARGR_S4	0	0	0	0	0	0	0	0	0	0	0	0	0	0	0	0	2	0	0	2	0	0	0	0	0	0	0	Barge Rock	2.7835	4
63	BARGR	Barge Rock	Fall	Natural	Ledge	16.0898233	9/29/2014	S4	T1	BARGR_S4_T1	BARGR_S4	0	0	0	0	0	0	0	0	0	1	0	0	0	0	0	0	1	0	0	2	0	0	0	0	0	0	0	Barge Rock	2.7835	4
64	BMPKS	Unknown Wreck 1(Bumpkiss)	Winter	Artificial	Ship	29.00679774	12/4/2013	S1	T2	BMPKS_S1_T2	BMPKS_S1	0	0	0	0	0	0	0	1	0	13	0	0	0	0	0	0	0	0	4	1	0	0	0	0	0	0	0	Unknown Wreck 1(Bumpkiss)	3.08485	19
65	BMPKS	Unknown Wreck 1(Bumpkiss)	Winter	Artificial	Ship	29.00679774	12/4/2013	S1	T1	BMPKS_S1_T1	BMPKS_S1	50	0	0	13	0	0	0	2	0	6	0	0	0	0	0	0	0	0	8	4	0	0	0	0	0	0	0	Unknown Wreck 1(Bumpkiss)	3.08485	83
66	BMPKS	Unknown Wreck 1(Bumpkiss)	Summer	Artificial	Ship	29.00679774	6/25/2014	S3	T2	BMPKS_S3_T2	BMPKS_S3	1	0	0	0	0	0	0	4	0	6	0	0	0	0	0	0	0	0	0	3	0	0	0	0	0	0	0	Unknown Wreck 1(Bumpkiss)	3.08485	14
67	BMPKS	Unknown Wreck 1(Bumpkiss)	Summer	Artificial	Ship	29.00679774	6/25/2014	S3	T1	BMPKS_S3_T1	BMPKS_S3	0	0	0	0	0	0	0	5	0	103	0	0	0	0	0	0	0	0	1	5	0	0	0	0	0	0	0	Unknown Wreck 1(Bumpkiss)	3.08485	114
68	BMPKS	Unknown Wreck 1(Bumpkiss)	Fall	Artificial	Ship	29.00679774	9/11/2014	S4	T1	BMPKS_S4_T1	BMPKS_S4	0	0	0	0	0	0	0	1	0	12	0	0	0	0	0	1	4	0	0	1	0	0	0	0	0	0	0	Unknown Wreck 1(Bumpkiss)	3.08485	19
69	BMPKS	Unknown Wreck 1(Bumpkiss)	Fall	Artificial	Ship	29.00679774	9/11/2014	S4	T2	BMPKS_S4_T2	BMPKS_S4	1	0	0	0	0	0	0	2	0	4	0	0	0	0	0	0	1	0	1	2	0	0	0	0	0	0	0	Unknown Wreck 1(Bumpkiss)	3.08485	11
70	BUMPY	Bumpy Ledge	Winter	Natural	Pavement & rubble	29.27680608	12/13/2013	S1	T1	BUMPY_S1_T1	BUMPY_S1	0	0	0	0	0	0	0	15	0	0	0	0	0	0	0	0	0	0	0	9	0	0	0	0	0	0	0	Bumpy Ledge	0.72858922	24
71	BUMPY	Bumpy Ledge	Winter	Natural	Pavement & rubble	29.27680608	12/13/2013	S1	T2	BUMPY_S1_T2	BUMPY_S1	0	0	0	0	0	0	0	3	0	0	0	0	0	0	0	0	0	0	0	0	0	0	0	0	0	0	0	Bumpy Ledge	0.72858922	3
72	BUMPY	Bumpy Ledge	Winter	Natural	Pavement & rubble	29.27680608	12/15/2014	S5	T2	BUMPY_S5_T2	BUMPY_S5	0	0	0	0	0	0	0	0	0	0	0	0	0	0	0	0	0	0	0	0	0	0	0	0	0	0	0	Bumpy Ledge	0.72858922	0
73	BUMPY	Bumpy Ledge	Winter	Natural	Pavement & rubble	29.27680608	12/15/2014	S5	T1	BUMPY_S5_T1	BUMPY_S5	1	0	3	0	0	0	0	5	0	0	0	0	0	0	0	0	1	0	1	0	0	0	0	0	0	0	0	Bumpy Ledge	0.72858922	11
74	BUMPY	Bumpy Ledge	Summer	Natural	Pavement & rubble	29.27680608	6/25/2014	S3	T2	BUMPY_S3_T2	BUMPY_S3	0	0	0	0	0	0	0	0	0	0	0	0	0	0	0	0	0	0	0	2	0	0	0	0	0	0	0	Bumpy Ledge	0.72858922	2
75	BUMPY	Bumpy Ledge	Summer	Natural	Pavement & rubble	29.27680608	6/25/2014	S3	T1	BUMPY_S3_T1	BUMPY_S3	0	0	0	0	0	0	0	1	0	0	0	0	0	0	0	0	0	0	0	0	0	0	0	0	0	0	0	Bumpy Ledge	0.72858922	1
76	BUMPY	Bumpy Ledge	Fall	Natural	Pavement & rubble	29.27680608	9/11/2014	S4	T2	BUMPY_S4_T2	BUMPY_S4	0	0	0	0	0	0	0	2	0	0	0	0	0	0	0	0	0	0	0	0	0	0	0	1	0	0	0	Bumpy Ledge	0.72858922	3
77	BUMPY	Bumpy Ledge	Fall	Natural	Pavement & rubble	29.27680608	9/11/2014	S4	T1	BUMPY_S4_T1	BUMPY_S4	0	0	0	0	0	0	0	0	0	0	0	0	0	0	0	0	0	0	0	2	0	0	0	0	0	0	0	Bumpy Ledge	0.72858922	2
78	CASSI	Cassimir	Fall	Artificial	Ship	32.61545978	11/5/2014	S5	T1	CASSI_S5_T1	CASSI_S5	0	0	0	0	0	0	0	5	0	45	0	0	0	0	0	0	0	0	0	1	0	0	0	0	0	0	0	Cassimir	3.725034215	51
79	CASSI	Cassimir	Fall	Artificial	Ship	32.61545978	11/5/2014	S5	T2	CASSI_S5_T2	CASSI_S5	2	0	0	0	0	0	0	1	0	0	0	0	0	0	0	0	0	0	0	1	0	0	0	0	0	0	0	Cassimir	3.725034215	4
80	CASSI	Cassimir	Fall	Artificial	Ship	32.61545978	9/4/2014	S4	T2	CASSI_S4_T2	CASSI_S4	0	0	1	0	0	0	0	0	0	0	0	0	0	0	0	0	0	0	0	2	0	0	0	0	0	1	0	Cassimir	3.725034215	4
81	CASSI	Cassimir	Fall	Artificial	Ship	32.61545978	9/4/2014	S4	T1	CASSI_S4_T1	CASSI_S4	0	0	1	0	0	0	0	1	0	0	0	0	0	0	0	0	0	0	0	12	0	0	0	0	0	0	0	Cassimir	3.725034215	14
82	CITYH	City of Houston	Summer	Artificial	Ship	27.96115776	6/25/2014	S3	T2	CITYH_S3_T2	CITYH_S3	0	0	0	0	0	0	0	0	0	1	0	0	0	0	0	0	0	0	0	0	0	0	0	0	0	0	0	City of Houston	1.88365	1
83	CITYH	City of Houston	Summer	Artificial	Ship	27.96115776	6/25/2014	S3	T1	CITYH_S3_T1	CITYH_S3	3	0	2	1	0	0	0	1	0	0	0	0	0	0	1	0	0	0	0	2	0	0	0	0	0	0	0	City of Houston	1.88365	10
84	CITYH	City of Houston	Fall	Artificial	Ship	27.96115776	9/11/2014	S4	T1	CITYH_S4_T1	CITYH_S4	1	0	3	0	0	0	0	1	0	0	0	0	0	0	0	0	0	0	0	0	0	0	0	0	0	0	0	City of Houston	1.88365	5
85	CITYH	City of Houston	Fall	Artificial	Ship	27.96115776	9/11/2014	S4	T2	CITYH_S4_T2	CITYH_S4	0	0	0	0	0	0	0	0	0	30	0	0	0	0	1	0	0	0	0	0	0	1	0	0	0	0	0	City of Houston	1.88365	32
86	CITYH	City of Houston	Fall	Artificial	Ship	27.96115776	9/25/2013	S1	T1	CITYH_S1_T1	CITYH_S1	0	0	1	0	0	0	0	0	0	2	0	0	0	0	0	0	0	0	0	3	0	0	0	0	0	0	0	City of Houston	1.88365	6
87	CITYH	City of Houston	Fall	Artificial	Ship	27.96115776	9/25/2013	S1	T2	CITYH_S1_T2	CITYH_S1	0	0	2	0	1	0	0	0	0	15	0	0	0	0	0	0	0	0	0	8	0	1	0	0	0	0	0	City of Houston	1.88365	27
88	CSPAR	Spar (AR-305)	Fall	Artificial	Ship	28.33647361	10/10/2014	S4	T2	CSPAR_S4_T2	CSPAR_S4	0	0	0	0	0	0	0	1	0	1	0	0	0	0	0	0	0	0	4	0	0	0	0	0	20	0	0	Spar (AR-305)	6.78235	26
89	CSPAR	Spar (AR-305)	Fall	Artificial	Ship	28.33647361	10/10/2014	S4	T1	CSPAR_S4_T1	CSPAR_S4	5	0	1	0	0	0	0	0	0	0	0	0	15	0	0	0	0	0	3	0	0	0	0	0	0	0	0	Spar (AR-305)	6.78235	24
90	CSPAR	Spar (AR-305)	Summer	Artificial	Ship	28.33647361	6/16/2014	S3	T2	CSPAR_S3_T2	CSPAR_S3	0	0	0	0	0	0	0	0	0	1	0	0	0	0	0	0	0	0	10	0	0	0	0	0	0	0	0	Spar (AR-305)	6.78235	11
91	CSPAR	Spar (AR-305)	Summer	Artificial	Ship	28.33647361	6/16/2014	S3	T1	CSPAR_S3_T1	CSPAR_S3	0	0	0	0	0	0	0	0	0	8	0	0	0	0	0	0	0	0	3	0	0	0	0	0	0	0	0	Spar (AR-305)	6.78235	11
92	CSPAR	Spar (AR-305)	Summer	Artificial	Ship	28.33647361	8/30/2013	S1	T1	CSPAR_S1_T1	CSPAR_S1	0	0	1	0	0	0	0	0	0	1	0	0	0	0	0	0	0	0	0	0	0	0	0	0	0	0	0	Spar (AR-305)	6.78235	2
93	CSPAR	Spar (AR-305)	Summer	Artificial	Ship	28.33647361	8/30/2013	S1	T2	CSPAR_S1_T2	CSPAR_S1	0	0	0	0	0	0	0	0	0	0	0	0	0	0	0	0	0	0	1	0	0	0	0	0	0	0	0	Spar (AR-305)	6.78235	1
94	DALRK	Dallas Rocks	Fall	Natural	Pavement & rubble	16.52236778	11/5/2014	S5	T1	DALRK_S5_T1	DALRK_S5	0	0	0	0	0	0	0	16	0	0	0	0	0	0	0	0	0	0	0	0	0	0	0	0	0	0	0	Dallas Rocks	1.634	16
95	DALRK	Dallas Rocks	Fall	Natural	Pavement & rubble	16.52236778	11/5/2014	S5	T2	DALRK_S5_T2	DALRK_S5	0	0	0	0	0	0	0	2	0	0	0	0	0	0	0	0	0	0	0	0	0	0	0	0	2	0	0	Dallas Rocks	1.634	4
96	DALRK	Dallas Rocks	Summer	Natural	Pavement & rubble	16.52236778	7/1/2014	S3	T2	DALRK_S3_T2	DALRK_S3	0	0	79	0	0	0	0	0	0	0	0	0	0	0	0	0	0	0	0	0	0	0	0	0	0	0	0	Dallas Rocks	1.634	79
97	DALRK	Dallas Rocks	Summer	Natural	Pavement & rubble	16.52236778	7/1/2014	S3	T1	DALRK_S3_T1	DALRK_S3	0	0	0	0	0	0	3	0	0	0	0	0	0	0	0	0	0	0	0	0	0	0	0	0	0	0	0	Dallas Rocks	1.634	3
98	DALRK	Dallas Rocks	Fall	Natural	Pavement & rubble	16.52236778	9/20/2013	S1	T2	DALRK_S1_T2	DALRK_S1	0	0	0	0	0	0	0	0	0	0	0	0	0	0	0	0	0	0	0	0	0	0	0	0	0	0	0	Dallas Rocks	1.634	0
99	DALRK	Dallas Rocks	Fall	Natural	Pavement & rubble	16.52236778	9/20/2013	S1	T1	DALRK_S1_T1	DALRK_S1	0	0	0	0	0	0	0	0	0	0	0	0	0	0	0	0	0	0	0	1	0	0	0	0	0	0	0	Dallas Rocks	1.634	1
100	DALRK	Dallas Rocks	Fall	Natural	Pavement & rubble	16.52236778	9/4/2014	S4	T1	DALRK_S4_T1	DALRK_S4	0	0	0	0	0	0	0	1	0	0	0	0	0	0	0	0	5	0	0	0	0	0	0	0	0	0	0	Dallas Rocks	1.634	6
101	DALRK	Dallas Rocks	Fall	Natural	Pavement & rubble	16.52236778	9/4/2014	S4	T2	DALRK_S4_T2	DALRK_S4	0	0	0	0	0	0	0	0	0	0	0	0	0	0	0	0	0	0	0	0	0	0	0	0	0	0	0	Dallas Rocks	1.634	0
102	HAMRH	Hammerhead Ledge	Winter	Natural	Pavement & rubble	25.43556682	12/13/2013	S1	T1	HAMRH_S1_T1	HAMRH_S1	0	0	0	0	0	0	0	10	0	0	0	0	0	0	0	0	0	0	0	0	0	0	0	0	0	0	0	Hammerhead Ledge	0.689	10
103	HAMRH	Hammerhead Ledge	Winter	Natural	Pavement & rubble	25.43556682	12/13/2013	S1	T2	HAMRH_S1_T2	HAMRH_S1	0	0	0	0	0	0	0	0	0	0	0	0	0	0	0	0	0	0	0	2	0	0	0	2	0	0	0	Hammerhead Ledge	0.689	4
104	HAMRH	Hammerhead Ledge	Winter	Natural	Pavement & rubble	25.43556682	12/19/2014	S5	T2	HAMRH_S5_T2	HAMRH_S5	0	0	0	0	0	0	0	1	0	0	1	0	0	0	0	0	0	0	0	0	0	0	0	0	0	0	0	Hammerhead Ledge	0.689	2
105	HAMRH	Hammerhead Ledge	Winter	Natural	Pavement & rubble	25.43556682	12/19/2014	S5	T1	HAMRH_S5_T1	HAMRH_S5	0	0	0	0	0	0	0	3	0	0	0	0	0	0	0	0	0	0	0	0	0	0	0	0	0	0	0	Hammerhead Ledge	0.689	3
106	HAMRH	Hammerhead Ledge	Summer	Natural	Pavement & rubble	25.43556682	6/30/2014	S3	T2	HAMRH_S3_T2	HAMRH_S3	0	0	0	0	0	0	0	5	0	0	0	0	0	0	0	0	0	0	0	2	0	0	0	0	0	0	0	Hammerhead Ledge	0.689	7
107	HAMRH	Hammerhead Ledge	Summer	Natural	Pavement & rubble	25.43556682	6/30/2014	S3	T1	HAMRH_S3_T1	HAMRH_S3	0	0	0	0	0	0	0	0	0	12	0	0	0	0	0	0	0	0	0	13	0	0	0	0	0	0	0	Hammerhead Ledge	0.689	25
108	HAMRH	Hammerhead Ledge	Fall	Natural	Pavement & rubble	25.43556682	9/11/2014	S4	T2	HAMRH_S4_T2	HAMRH_S4	0	0	0	0	0	0	0	5	0	0	6	0	0	0	0	0	0	0	0	3	0	0	0	0	0	0	0	Hammerhead Ledge	0.689	14
109	HAMRH	Hammerhead Ledge	Fall	Natural	Pavement & rubble	25.43556682	9/11/2014	S4	T1	HAMRH_S4_T1	HAMRH_S4	0	0	0	0	0	0	0	3	0	0	0	0	0	0	0	0	0	0	0	5	0	0	0	1	0	0	0	Hammerhead Ledge	0.689	9
110	INDRA	USS Indra (AR-342)	Spring	Artificial	Ship	14.97184104	5/18/2015	S6	T1	INDRA_S6_T1	INDRA_S6	0	0	0	0	0	0	0	0	0	0	0	0	0	0	0	0	0	0	0	0	0	0	0	0	0	0	0	USS Indra (AR-342)	6.46545	0
111	INDRA	USS Indra (AR-342)	Spring	Artificial	Ship	14.97184104	5/18/2015	S6	T2	INDRA_S6_T2	INDRA_S6	0	0	0	0	0	0	0	0	0	0	0	0	0	0	0	0	0	0	0	0	0	0	0	0	0	0	0	USS Indra (AR-342)	6.46545	0
112	INDRA	USS Indra (AR-342)	Summer	Artificial	Ship	14.97184104	6/9/2014	S3	T2	INDRA_S3_T2	INDRA_S3	0	0	0	0	0	0	0	0	0	0	1	0	0	0	0	0	0	0	0	0	0	0	110	0	0	0	0	USS Indra (AR-342)	6.46545	111
113	INDRA	USS Indra (AR-342)	Summer	Artificial	Ship	14.97184104	6/9/2014	S3	T1	INDRA_S3_T1	INDRA_S3	0	0	1	0	0	0	0	0	0	1	0	0	0	0	0	0	0	0	0	0	0	0	400	0	0	0	0	USS Indra (AR-342)	6.46545	402
114	INDRA	USS Indra (AR-342)	Summer	Artificial	Ship	14.97184104	8/21/2014	S4	T2	INDRA_S4_T2	INDRA_S4	0	0	1	0	0	0	0	1	0	11	0	0	0	0	0	0	0	1	0	0	0	0	2	0	3	0	0	USS Indra (AR-342)	6.46545	19
115	INDRA	USS Indra (AR-342)	Summer	Artificial	Ship	14.97184104	8/21/2014	S4	T1	INDRA_S4_T1	INDRA_S4	0	0	1	0	0	0	0	0	0	3	0	0	0	0	0	0	0	0	0	1	0	0	0	0	7	0	0	USS Indra (AR-342)	6.46545	12
116	JGILL	Gill	Fall	Artificial	Ship	25.07598079	11/13/2014	S5	T1	JGILL_S5_T1	JGILL_S5	0	0	0	0	0	0	0	0	0	40	0	0	100	0	0	0	0	0	0	0	0	0	0	0	0	0	0	Gill	3.9416	140
117	JGILL	Gill	Fall	Artificial	Ship	25.07598079	11/13/2014	S5	T2	JGILL_S5_T2	JGILL_S5	0	0	0	0	0	0	0	0	0	13	0	0	30	0	0	0	0	0	0	0	0	0	0	0	0	0	0	Gill	3.9416	43
118	JGILL	Gill	Summer	Artificial	Ship	25.07598079	6/24/2014	S3	T2	JGILL_S3_T2	JGILL_S3	1	0	1	2	0	0	0	0	0	0	2	0	0	0	0	0	0	0	2	0	0	0	0	0	0	0	0	Gill	3.9416	8
119	JGILL	Gill	Summer	Artificial	Ship	25.07598079	6/24/2014	S3	T1	JGILL_S3_T1	JGILL_S3	0	0	2	0	0	0	0	0	0	0	0	0	0	0	0	0	1	0	0	0	0	0	0	0	0	0	0	Gill	3.9416	3
120	JGILL	Gill	Summer	Artificial	Ship	25.07598079	8/7/2014	S4	T1	JGILL_S4_T1	JGILL_S4	0	0	1	0	0	0	0	0	0	3	0	0	0	0	0	0	0	0	0	1	0	0	0	0	0	0	0	Gill	3.9416	5
121	JGILL	Gill	Summer	Artificial	Ship	25.07598079	8/7/2014	S4	T2	JGILL_S4_T2	JGILL_S4	0	0	0	0	0	0	0	0	0	0	0	0	0	0	0	0	0	0	0	0	0	1	0	0	0	0	0	Gill	3.9416	1
122	JGILL	Gill	Fall	Artificial	Ship	25.07598079	9/24/2013	S1	T1	JGILL_S1_T1	JGILL_S1	0	0	4	0	0	0	0	0	0	0	0	0	0	0	0	0	0	0	0	0	0	0	0	0	0	0	0	Gill	3.9416	4
123	JGILL	Gill	Fall	Artificial	Ship	25.07598079	9/24/2013	S1	T2	JGILL_S1_T2	JGILL_S1	0	0	6	0	0	0	0	0	0	0	0	0	0	0	0	0	0	0	0	0	0	0	0	0	0	0	0	Gill	3.9416	6
124	KEYPO	Keypost Rock	Fall	Natural	Ledge	15.01684745	10/2/2014	S4	T2	KEYPO_S4_T2	KEYPO_S4	0	0	0	0	0	0	0	4	0	0	3	0	0	0	0	0	0	0	0	2	0	0	0	1	30	0	0	Keypost Rock	1.80053008	40
125	KEYPO	Keypost Rock	Fall	Natural	Ledge	15.01684745	10/2/2014	S4	T1	KEYPO_S4_T1	KEYPO_S4	0	0	0	0	0	0	0	3	0	0	1	0	0	0	0	0	0	0	0	0	0	0	1	0	25	0	0	Keypost Rock	1.80053008	30
126	KEYPO	Keypost Rock	Fall	Natural	Ledge	15.01684745	10/24/2014	S5	T1	KEYPO_S5_T1	KEYPO_S5	0	0	0	0	0	0	0	0	0	0	0	0	0	0	0	0	0	0	0	0	0	0	0	0	0	0	0	Keypost Rock	1.80053008	0
127	KEYPO	Keypost Rock	Fall	Natural	Ledge	15.01684745	10/24/2014	S5	T2	KEYPO_S5_T2	KEYPO_S5	0	0	0	0	0	0	0	0	0	0	0	0	0	0	0	0	0	0	0	1	1	0	0	0	0	0	0	Keypost Rock	1.80053008	2
128	KEYPO	Keypost Rock	Summer	Natural	Ledge	15.01684745	7/29/2014	S3	T2	KEYPO_S3_T2	KEYPO_S3	0	0	0	0	0	0	0	1	0	0	0	0	0	0	0	0	0	0	0	0	0	0	0	0	0	0	0	Keypost Rock	1.80053008	1
129	KEYPO	Keypost Rock	Summer	Natural	Ledge	15.01684745	7/29/2014	S3	T1	KEYPO_S3_T1	KEYPO_S3	0	0	0	0	0	0	0	1	0	0	5	0	0	0	0	0	0	0	0	0	0	0	0	0	0	0	0	Keypost Rock	1.80053008	6
130	KEYPO	Keypost Rock	Fall	Natural	Ledge	15.01684745	9/6/2013	S1	T2	KEYPO_S1_T2	KEYPO_S1	0	0	0	0	0	0	0	0	0	0	2	0	0	0	0	0	0	0	0	0	0	0	0	0	0	0	0	Keypost Rock	1.80053008	2
131	KEYPO	Keypost Rock	Fall	Natural	Ledge	15.01684745	9/6/2013	S1	T1	KEYPO_S1_T1	KEYPO_S1	0	0	0	0	0	0	0	0	0	0	0	0	0	0	0	0	0	0	0	0	0	0	0	0	0	0	0	Keypost Rock	1.80053008	0
132	KNUCB	Southwest of Knuckle Buoy	Fall	Natural	Pavement & rubble	14.31094027	10/20/2014	S5	T2	KNUCB_S5_T2	KNUCB_S5	0	0	0	0	0	0	0	0	0	0	0	0	0	0	0	0	0	0	0	0	0	0	0	0	0	0	0	Southwest of Knuckle Buoy	2.8953	0
133	KNUCB	Southwest of Knuckle Buoy	Fall	Natural	Pavement & rubble	14.31094027	10/20/2014	S5	T1	KNUCB_S5_T1	KNUCB_S5	0	0	0	0	0	0	0	0	0	0	0	0	0	0	0	0	0	0	0	0	0	0	0	0	10	0	0	Southwest of Knuckle Buoy	2.8953	10
134	KNUCB	Southwest of Knuckle Buoy	Fall	Natural	Pavement & rubble	14.31094027	10/28/2013	S2	T2	KNUCB_S2_T2	KNUCB_S2	0	0	0	0	0	0	0	3	0	0	0	0	0	0	0	0	0	0	0	0	0	0	0	0	0	0	0	Southwest of Knuckle Buoy	2.8953	3
135	KNUCB	Southwest of Knuckle Buoy	Fall	Natural	Pavement & rubble	14.31094027	10/28/2013	S2	T1	KNUCB_S2_T1	KNUCB_S2	0	0	0	0	0	0	0	0	0	0	0	0	0	0	0	0	0	0	0	0	0	0	0	0	0	0	0	Southwest of Knuckle Buoy	2.8953	0
136	KNUCB	Southwest of Knuckle Buoy	Spring	Natural	Pavement & rubble	14.31094027	5/18/2015	S6	T1	KNUCB_S6_T1	KNUCB_S6	0	0	0	0	0	0	0	0	0	0	0	0	0	0	0	0	0	0	0	1	0	0	0	0	0	0	0	Southwest of Knuckle Buoy	2.8953	1
137	KNUCB	Southwest of Knuckle Buoy	Spring	Natural	Pavement & rubble	14.31094027	5/18/2015	S6	T2	KNUCB_S6_T2	KNUCB_S6	0	0	0	0	0	0	0	0	0	0	0	0	0	0	0	0	0	0	0	0	0	0	0	0	0	0	0	Southwest of Knuckle Buoy	2.8953	0
138	KNUCB	Southwest of Knuckle Buoy	Summer	Natural	Pavement & rubble	14.31094027	8/20/2013	S1	T1	KNUCB_S1_T1	KNUCB_S1	0	0	0	0	0	0	0	1	0	3	0	0	0	0	0	0	0	0	0	0	0	0	0	0	0	0	0	Southwest of Knuckle Buoy	2.8953	4
139	KNUCB	Southwest of Knuckle Buoy	Summer	Natural	Pavement & rubble	14.31094027	8/22/2014	S4	T2	KNUCB_S4_T2	KNUCB_S4	0	0	0	0	0	0	0	0	0	1	0	0	0	0	0	0	0	0	0	0	0	0	0	0	0	0	0	Southwest of Knuckle Buoy	2.8953	1
140	KNUCB	Southwest of Knuckle Buoy	Summer	Natural	Pavement & rubble	14.31094027	8/22/2014	S4	T1	KNUCB_S4_T1	KNUCB_S4	0	0	0	0	0	0	0	9	0	5	0	0	0	0	0	0	0	0	0	0	0	0	0	0	0	0	0	Southwest of Knuckle Buoy	2.8953	14
141	LIGHT	Lightning Bolt Ledge	Winter	Natural	Pavement & rubble	28.52773181	12/13/2013	S1	T2	LIGHT_S1_T2	LIGHT_S1	0	0	0	0	0	0	0	0	0	0	0	0	0	0	0	0	0	0	0	0	0	0	0	0	0	0	0	Lightning Bolt Ledge	0.95775	0
142	LIGHT	Lightning Bolt Ledge	Winter	Natural	Pavement & rubble	28.52773181	12/13/2013	S1	T1	LIGHT_S1_T1	LIGHT_S1	0	0	0	0	0	0	0	0	0	0	0	0	0	0	0	0	0	0	0	0	0	0	0	0	0	0	0	Lightning Bolt Ledge	0.95775	0
143	LIGHT	Lightning Bolt Ledge	Winter	Natural	Pavement & rubble	28.52773181	12/19/2014	S5	T1	LIGHT_S5_T1	LIGHT_S5	0	0	0	0	0	0	0	0	0	0	0	0	0	0	0	0	0	0	0	0	0	0	0	2	0	0	0	Lightning Bolt Ledge	0.95775	2
144	LIGHT	Lightning Bolt Ledge	Winter	Natural	Pavement & rubble	28.52773181	12/19/2014	S5	T2	LIGHT_S5_T2	LIGHT_S5	0	0	0	0	0	0	0	0	0	0	0	0	0	0	0	0	0	0	0	0	0	0	0	0	0	0	0	Lightning Bolt Ledge	0.95775	0
145	LIGHT	Lightning Bolt Ledge	Summer	Natural	Pavement & rubble	28.52773181	6/25/2014	S3	T1	LIGHT_S3_T1	LIGHT_S3	0	0	0	0	0	0	0	2	0	0	0	0	0	0	0	0	0	0	0	0	0	0	0	0	0	0	0	Lightning Bolt Ledge	0.95775	2
146	LIGHT	Lightning Bolt Ledge	Summer	Natural	Pavement & rubble	28.52773181	6/25/2014	S3	T2	LIGHT_S3_T2	LIGHT_S3	0	0	0	0	0	0	0	4	0	10	0	0	0	0	0	0	0	0	0	0	0	0	0	0	0	0	0	Lightning Bolt Ledge	0.95775	14
147	LIGHT	Lightning Bolt Ledge	Fall	Natural	Pavement & rubble	28.52773181	9/11/2014	S4	T1	LIGHT_S4_T1	LIGHT_S4	0	0	0	0	0	0	0	0	0	0	0	0	0	0	0	0	0	0	0	0	0	0	0	0	0	0	0	Lightning Bolt Ledge	0.95775	0
148	LIGHT	Lightning Bolt Ledge	Fall	Natural	Pavement & rubble	28.52773181	9/11/2014	S4	T2	LIGHT_S4_T2	LIGHT_S4	1	0	0	0	0	0	0	0	0	0	0	0	0	0	0	0	0	0	0	1	0	0	0	0	0	0	0	Lightning Bolt Ledge	0.95775	2
149	NWREF	Northwest reef	Fall	Natural	Ledge	20.9400709	10/10/2014	S4	T2	NWREF_S4_T2	NWREF_S4	0	0	0	0	0	0	0	0	0	0	0	0	0	0	0	0	0	0	0	3	0	0	0	0	0	0	0	Northwest reef	3.133482355	3
150	NWREF	Northwest reef	Fall	Natural	Ledge	20.9400709	10/10/2014	S4	T1	NWREF_S4_T1	NWREF_S4	0	0	0	0	0	0	0	7	0	1	0	0	0	0	0	0	0	0	0	4	0	0	1	0	3	0	1	Northwest reef	3.133482355	17
151	NWREF	Northwest reef	Fall	Natural	Ledge	20.9400709	10/20/2014	S5	T1	NWREF_S5_T1	NWREF_S5	0	0	0	0	0	0	0	2	0	0	0	0	0	0	0	0	0	0	0	0	0	0	0	0	0	0	0	Northwest reef	3.133482355	2
152	NWREF	Northwest reef	Spring	Natural	Ledge	20.9400709	5/18/2015	S6	T1	NWREF_S6_T1	NWREF_S6	0	0	0	0	0	0	0	2	0	0	0	0	0	0	0	0	0	0	0	0	0	0	0	0	0	0	0	Northwest reef	3.133482355	2
153	NWREF	Northwest reef	Spring	Natural	Ledge	20.9400709	5/18/2015	S6	T2	NWREF_S6_T2	NWREF_S6	0	0	0	0	0	0	0	7	0	0	0	0	0	0	0	0	0	0	0	0	0	0	0	0	0	0	0	Northwest reef	3.133482355	7
154	NWREF	Northwest reef	Summer	Natural	Ledge	20.9400709	6/17/2014	S3	T1	NWREF_S3_T1	NWREF_S3	0	0	0	0	0	0	0	0	0	5	0	0	0	0	0	0	0	0	0	2	0	0	0	0	0	0	0	Northwest reef	3.133482355	7
155	NWREF	Northwest reef	Summer	Natural	Ledge	20.9400709	6/17/2014	S3	T2	NWREF_S3_T2	NWREF_S3	0	0	0	1	0	0	0	1	0	2	0	0	0	0	0	0	0	0	0	1	0	0	0	0	0	0	0	Northwest reef	3.133482355	5
156	NWREF	Northwest reef	Summer	Natural	Ledge	20.9400709	8/12/2013	S1	T1	NWREF_S1_T1	NWREF_S1	0	0	0	0	0	0	0	1	0	0	0	0	0	0	0	0	0	0	0	0	0	0	0	0	0	0	0	Northwest reef	3.133482355	1
157	NWREF	Northwest reef	Summer	Natural	Ledge	20.9400709	8/19/2013	S1	T2	NWREF_S1_T2	NWREF_S1	0	0	0	0	0	0	0	0	0	2	0	0	0	0	0	0	0	0	0	0	0	0	0	0	0	0	0	Northwest reef	3.133482355	2
158	OILYR	Yard Oiler FS-26 (AR-300)	Summer	Artificial	Ship	26.42223747	6/17/2014	S3	T1	OILYR_S3_T1	OILYR_S3	0	0	1	0	0	0	0	1	2	10	0	0	0	0	0	0	0	0	1	3	0	0	0	0	0	0	0	Yard Oiler FS-26 (AR-300)	5.008386665	18
159	OILYR	Yard Oiler FS-26 (AR-300)	Summer	Artificial	Ship	26.42223747	6/17/2014	S3	T2	OILYR_S3_T2	OILYR_S3	0	0	0	0	0	0	0	0	0	7	0	0	0	0	0	0	0	0	0	0	0	0	0	0	0	0	0	Yard Oiler FS-26 (AR-300)	5.008386665	7
160	PIP06	Concrete Pipes, 2006 (AR-345)	Fall	Artificial	Concrete	18.69011114	10/2/2014	S4	T1	PIP06_S4_T1	PIP06_S4	0	0	5	0	0	0	0	5	0	3	0	0	0	0	0	0	0	0	3	4	0	0	0	0	0	0	0	Concrete Pipes, 2006 (AR-345)	1.43685	20
161	PIP06	Concrete Pipes, 2006 (AR-345)	Fall	Artificial	Concrete	18.69011114	10/2/2014	S4	T2	PIP06_S4_T2	PIP06_S4	0	0	15	0	0	0	0	8	0	0	0	0	0	0	0	0	0	0	3	3	0	0	0	0	2	0	0	Concrete Pipes, 2006 (AR-345)	1.43685	31
162	PIP06	Concrete Pipes, 2006 (AR-345)	Fall	Artificial	Concrete	18.69011114	10/21/2014	S5	T2	PIP06_S5_T2	PIP06_S5	0	0	0	0	0	0	0	6	0	1	0	0	0	0	0	0	0	0	0	0	0	0	0	0	0	0	0	Concrete Pipes, 2006 (AR-345)	1.43685	7
163	PIP06	Concrete Pipes, 2006 (AR-345)	Fall	Artificial	Concrete	18.69011114	10/21/2014	S5	T1	PIP06_S5_T1	PIP06_S5	0	0	0	0	0	0	0	14	0	0	0	0	0	0	0	0	0	0	0	0	0	0	0	0	0	0	0	Concrete Pipes, 2006 (AR-345)	1.43685	14
164	PIP06	Concrete Pipes, 2006 (AR-345)	Fall	Artificial	Concrete	18.69011114	10/28/2013	S2	T1	PIP06_S2_T1	PIP06_S2	0	0	0	0	0	0	0	1	0	0	0	0	0	0	0	0	0	0	0	0	0	0	0	1	0	0	0	Concrete Pipes, 2006 (AR-345)	1.43685	2
165	PIP06	Concrete Pipes, 2006 (AR-345)	Fall	Artificial	Concrete	18.69011114	10/28/2013	S2	T2	PIP06_S2_T2	PIP06_S2	0	0	0	0	0	0	0	0	0	0	0	0	0	0	0	0	0	0	0	0	0	0	0	4	0	0	0	Concrete Pipes, 2006 (AR-345)	1.43685	4
166	PIP06	Concrete Pipes, 2006 (AR-345)	Spring	Artificial	Concrete	18.69011114	5/19/2015	S6	T2	PIP06_S6_T2	PIP06_S6	0	0	0	0	0	0	0	6	0	7	0	0	0	0	0	0	0	0	0	0	0	1	0	0	0	0	0	Concrete Pipes, 2006 (AR-345)	1.43685	14
167	PIP06	Concrete Pipes, 2006 (AR-345)	Spring	Artificial	Concrete	18.69011114	5/19/2015	S6	T1	PIP06_S6_T1	PIP06_S6	0	0	0	0	0	0	0	5	0	1	0	0	0	0	0	0	0	0	0	0	0	1	0	1	0	0	0	Concrete Pipes, 2006 (AR-345)	1.43685	8
168	PIP06	Concrete Pipes, 2006 (AR-345)	Summer	Artificial	Concrete	18.69011114	6/2/2014	S3	T2	PIP06_S3_T2	PIP06_S3	0	0	0	0	0	0	0	4	0	2	0	0	0	0	0	0	0	0	0	0	0	1	0	0	0	0	0	Concrete Pipes, 2006 (AR-345)	1.43685	7
169	PIP06	Concrete Pipes, 2006 (AR-345)	Summer	Artificial	Concrete	18.69011114	6/2/2014	S3	T1	PIP06_S3_T1	PIP06_S3	0	0	0	0	0	0	0	3	0	9	0	0	0	1	0	0	0	0	0	0	1	2	0	0	0	0	0	Concrete Pipes, 2006 (AR-345)	1.43685	16
170	PIP06	Concrete Pipes, 2006 (AR-345)	Summer	Artificial	Concrete	18.69011114	7/18/2013	S1	T1	PIP06_S1_T1	PIP06_S1	0	0	0	0	0	0	0	0	0	0	0	0	0	0	0	0	0	0	0	0	0	0	0	1	0	0	0	Concrete Pipes, 2006 (AR-345)	1.43685	1
171	PIP06	Concrete Pipes, 2006 (AR-345)	Summer	Artificial	Concrete	18.69011114	7/18/2013	S1	T2	PIP06_S1_T2	PIP06_S1	0	0	0	0	0	0	0	0	0	0	0	0	0	0	0	0	0	0	0	0	0	0	0	0	0	0	0	Concrete Pipes, 2006 (AR-345)	1.43685	0
172	PIP07	Concrete Pipes, 2007 (AR-342)	Fall	Artificial	Concrete	16.11035499	10/21/2014	S5	T2	PIP07_S5_T2	PIP07_S5	0	0	0	0	0	0	0	4	0	0	1	0	0	0	0	0	0	0	0	0	1	0	0	1	0	0	0	Concrete Pipes, 2007 (AR-342)	2.11725	7
173	PIP07	Concrete Pipes, 2007 (AR-342)	Fall	Artificial	Concrete	16.11035499	10/21/2014	S5	T1	PIP07_S5_T1	PIP07_S5	0	0	0	0	0	0	0	0	0	0	0	0	0	0	0	0	0	0	0	1	0	0	0	0	0	0	0	Concrete Pipes, 2007 (AR-342)	2.11725	1
174	PIP07	Concrete Pipes, 2007 (AR-342)	Spring	Artificial	Concrete	16.11035499	5/19/2015	S6	T2	PIP07_S6_T2	PIP07_S6	0	0	0	0	0	0	0	0	0	0	0	0	0	0	0	0	0	0	0	0	0	0	0	1	0	0	0	Concrete Pipes, 2007 (AR-342)	2.11725	1
175	PIP07	Concrete Pipes, 2007 (AR-342)	Spring	Artificial	Concrete	16.11035499	5/19/2015	S6	T1	PIP07_S6_T1	PIP07_S6	0	0	0	0	0	0	0	1	0	0	0	0	0	0	0	0	0	0	0	1	0	0	0	1	0	0	0	Concrete Pipes, 2007 (AR-342)	2.11725	3
176	PIP07	Concrete Pipes, 2007 (AR-342)	Summer	Artificial	Concrete	16.11035499	6/3/2014	S3	T2	PIP07_S3_T2	PIP07_S3	0	0	0	0	0	0	0	1	0	0	1	0	0	0	0	0	0	0	0	0	1	0	0	0	0	0	0	Concrete Pipes, 2007 (AR-342)	2.11725	3
177	PIP07	Concrete Pipes, 2007 (AR-342)	Summer	Artificial	Concrete	16.11035499	6/3/2014	S3	T1	PIP07_S3_T1	PIP07_S3	0	0	0	0	0	0	0	0	1	0	1	0	0	0	0	0	2	0	0	0	0	0	0	0	0	0	0	Concrete Pipes, 2007 (AR-342)	2.11725	4
178	PIP07	Concrete Pipes, 2007 (AR-342)	Summer	Artificial	Concrete	16.11035499	8/20/2014	S4	T1	PIP07_S4_T1	PIP07_S4	0	0	0	0	0	0	0	0	0	0	0	0	0	0	0	0	0	0	0	0	0	0	0	1	0	0	0	Concrete Pipes, 2007 (AR-342)	2.11725	1
179	PIP07	Concrete Pipes, 2007 (AR-342)	Summer	Artificial	Concrete	16.11035499	8/20/2014	S4	T2	PIP07_S4_T2	PIP07_S4	0	0	15	0	0	0	0	0	0	0	0	0	0	0	0	0	0	0	0	0	0	0	0	1	0	0	0	Concrete Pipes, 2007 (AR-342)	2.11725	16
180	PIP07	Concrete Pipes, 2007 (AR-342)	Fall	Artificial	Concrete	16.11035499	9/6/2013	S1	T2	PIP07_S1_T2	PIP07_S1	0	0	0	0	0	0	0	0	0	0	1	0	0	0	0	0	0	0	0	0	0	0	0	0	0	0	0	Concrete Pipes, 2007 (AR-342)	2.11725	1
181	PIP07	Concrete Pipes, 2007 (AR-342)	Fall	Artificial	Concrete	16.11035499	9/6/2013	S1	T1	PIP07_S1_T1	PIP07_S1	0	0	0	0	0	0	0	1	0	0	1	0	0	0	0	0	0	0	0	0	0	0	0	0	0	0	0	Concrete Pipes, 2007 (AR-342)	2.11725	2
182	RARIT	Raritan East	Winter	Artificial	Ship	21.47696619	12/18/2014	S5	T1	RARIT_S5_T1	RARIT_S5	0	0	0	0	0	0	0	1	0	0	0	0	0	0	0	0	0	0	0	0	0	0	0	0	0	0	0	Raritan East	8.0819	1
183	RARIT	Raritan East	Winter	Artificial	Ship	21.47696619	12/18/2014	S5	T2	RARIT_S5_T2	RARIT_S5	0	0	0	0	0	0	0	2	0	0	2	0	0	0	0	0	0	0	0	0	1	0	0	0	0	0	0	Raritan East	8.0819	5
184	RARIT	Raritan East	Summer	Artificial	Ship	21.47696619	6/25/2014	S3	T1	RARIT_S3_T1	RARIT_S3	10	0	1	0	0	0	0	4	0	30	0	0	0	0	0	0	0	0	1	0	0	0	0	0	0	0	0	Raritan East	8.0819	46
185	RARIT	Raritan East	Summer	Artificial	Ship	21.47696619	6/30/2014	S3	T2	RARIT_S3_T2	RARIT_S3	0	0	2	0	0	0	0	4	0	14	0	0	0	0	0	0	0	0	0	0	0	0	0	0	0	0	0	Raritan East	8.0819	20
186	RARIT	Raritan East	Fall	Artificial	Ship	21.47696619	9/11/2014	S4	T1	RARIT_S4_T1	RARIT_S4	0	0	0	0	0	0	0	4	0	41	0	0	0	0	0	0	0	0	0	0	0	0	0	0	0	0	0	Raritan East	8.0819	45
187	RARIT	Raritan East	Fall	Artificial	Ship	21.47696619	9/11/2014	S4	T2	RARIT_S4_T2	RARIT_S4	0	0	3	0	0	0	0	0	0	110	0	0	0	0	0	0	0	0	0	2	0	0	0	1	0	0	0	Raritan East	8.0819	116
188	RARIT	Raritan East	Fall	Artificial	Ship	21.47696619	9/25/2013	S1	T2	RARIT_S1_T2	RARIT_S1	0	0	0	0	0	0	0	1	0	14	0	0	0	0	0	0	0	0	0	1	0	0	0	0	0	0	0	Raritan East	8.0819	16
189	RARIT	Raritan East	Fall	Artificial	Ship	21.47696619	9/25/2013	S1	T1	RARIT_S1_T1	RARIT_S1	0	0	6	0	0	0	0	1	0	10	1	0	0	0	0	0	0	0	0	1	0	0	0	0	0	0	0	Raritan East	8.0819	19
190	STATR	Station Rock	Fall	Natural	Pavement & rubble	15.63813422	10/21/2014	S5	T1	STATR_S5_T1	STATR_S5	0	0	0	0	0	0	0	2	0	0	0	0	0	0	0	0	0	0	0	0	0	0	0	0	0	0	0	Station Rock	1.4487	2
191	STATR	Station Rock	Fall	Natural	Pavement & rubble	15.63813422	10/21/2014	S5	T2	STATR_S5_T2	STATR_S5	0	0	0	0	0	0	0	0	0	0	0	0	0	0	0	0	0	0	0	0	0	0	0	0	0	0	0	Station Rock	1.4487	0
192	STATR	Station Rock	Fall	Natural	Pavement & rubble	15.63813422	10/30/2013	S2	T1	STATR_S2_T1	STATR_S2	0	0	0	0	0	0	0	0	0	15	0	0	0	0	0	0	0	0	0	2	0	0	0	0	0	0	0	Station Rock	1.4487	17
193	STATR	Station Rock	Fall	Natural	Pavement & rubble	15.63813422	10/30/2013	S2	T2	STATR_S2_T2	STATR_S2	0	0	0	0	0	0	0	1	0	20	0	0	0	0	0	0	0	0	0	3	0	0	0	0	0	0	0	Station Rock	1.4487	24
194	STATR	Station Rock	Spring	Natural	Pavement & rubble	15.63813422	5/19/2015	S6	T1	STATR_S6_T1	STATR_S6	0	0	0	0	0	0	0	0	0	0	0	0	0	0	0	0	0	0	0	0	0	0	0	0	0	0	0	Station Rock	1.4487	0
195	STATR	Station Rock	Spring	Natural	Pavement & rubble	15.63813422	5/19/2015	S6	T2	STATR_S6_T2	STATR_S6	0	0	0	0	0	0	0	0	0	0	0	0	0	0	0	0	0	0	0	0	0	0	0	0	0	0	0	Station Rock	1.4487	0
196	STATR	Station Rock	Summer	Natural	Pavement & rubble	15.63813422	6/2/2014	S3	T2	STATR_S3_T2	STATR_S3	0	1	0	0	0	0	0	0	0	0	0	0	0	0	0	0	0	0	0	0	0	0	0	0	0	0	0	Station Rock	1.4487	1
197	STATR	Station Rock	Summer	Natural	Pavement & rubble	15.63813422	6/2/2014	S3	T1	STATR_S3_T1	STATR_S3	0	0	0	0	0	0	0	0	0	0	1	0	0	0	0	0	0	0	0	0	0	0	0	0	0	0	0	Station Rock	1.4487	1
198	STATR	Station Rock	Summer	Natural	Pavement & rubble	15.63813422	8/20/2014	S4	T2	STATR_S4_T2	STATR_S4	0	0	1	0	0	0	0	0	0	0	0	0	0	0	0	0	0	0	0	0	0	0	0	0	0	0	0	Station Rock	1.4487	1
199	STATR	Station Rock	Summer	Natural	Pavement & rubble	15.63813422	8/20/2014	S4	T1	STATR_S4_T1	STATR_S4	0	0	0	0	0	0	0	0	0	0	0	0	0	0	0	0	0	0	0	0	0	0	0	0	0	0	0	Station Rock	1.4487	0
200	STATR	Station Rock	Fall	Natural	Pavement & rubble	15.63813422	9/6/2013	S1	T1	STATR_S1_T1	STATR_S1	0	0	0	0	0	0	0	0	0	0	2	0	0	0	0	0	0	0	0	2	0	0	0	0	0	0	0	Station Rock	1.4487	4
201	STATR	Station Rock	Fall	Natural	Pavement & rubble	15.63813422	9/6/2013	S1	T2	STATR_S1_T2	STATR_S1	0	0	0	0	0	0	0	0	0	0	0	0	0	0	0	0	0	0	0	0	0	0	0	0	0	0	0	Station Rock	1.4487	0
202	THEOP	Theodore Parker (AR-315)	Fall	Artificial	Ship	10.19562914	10/2/2014	S4	T2	THEOP_S4_T2	THEOP_S4	0	0	0	0	0	0	0	0	0	0	0	0	0	0	0	0	0	0	0	3	0	0	0	0	11	0	0	Theodore Parker (AR-315)	3.1497	14
203	THEOP	Theodore Parker (AR-315)	Fall	Artificial	Ship	10.19562914	10/2/2014	S4	T1	THEOP_S4_T1	THEOP_S4	0	0	0	0	0	0	0	0	0	0	0	0	0	0	0	0	0	0	0	3	0	0	0	0	0	0	0	Theodore Parker (AR-315)	3.1497	3
204	THEOP	Theodore Parker (AR-315)	Fall	Artificial	Ship	10.19562914	10/20/2014	S5	T1	THEOP_S5_T1	THEOP_S5	0	0	0	0	0	0	0	0	0	0	0	0	0	0	0	0	0	0	0	1	0	0	0	0	1	0	0	Theodore Parker (AR-315)	3.1497	2
205	THEOP	Theodore Parker (AR-315)	Fall	Artificial	Ship	10.19562914	10/20/2014	S5	T2	THEOP_S5_T2	THEOP_S5	0	0	0	0	0	0	0	4	0	0	0	0	0	0	0	0	0	0	0	0	0	0	0	0	0	0	0	Theodore Parker (AR-315)	3.1497	4
206	THEOP	Theodore Parker (AR-315)	Fall	Artificial	Ship	10.19562914	10/29/2013	S2	T2	THEOP_S2_T2	THEOP_S2	0	0	0	0	0	0	0	0	0	0	0	0	0	0	0	0	0	0	0	1	0	0	0	0	2	0	0	Theodore Parker (AR-315)	3.1497	3
207	THEOP	Theodore Parker (AR-315)	Fall	Artificial	Ship	10.19562914	10/29/2013	S2	T1	THEOP_S2_T1	THEOP_S2	0	0	0	0	0	0	0	0	0	0	0	0	0	0	0	0	0	0	0	0	0	0	0	0	0	0	0	Theodore Parker (AR-315)	3.1497	0
208	THEOP	Theodore Parker (AR-315)	Summer	Artificial	Ship	10.19562914	7/29/2014	S3	T2	THEOP_S3_T2	THEOP_S3	0	0	0	0	0	0	0	0	0	0	0	0	0	0	0	0	0	0	0	0	0	0	0	0	1	0	0	Theodore Parker (AR-315)	3.1497	1
209	THEOP	Theodore Parker (AR-315)	Summer	Artificial	Ship	10.19562914	7/29/2014	S3	T1	THEOP_S3_T1	THEOP_S3	0	0	0	0	0	0	0	0	0	0	0	0	0	0	0	0	0	0	0	0	0	0	0	0	0	0	0	Theodore Parker (AR-315)	3.1497	0
210	THEOP	Theodore Parker (AR-315)	Summer	Artificial	Ship	10.19562914	7/8/2013	S1	T1	THEOP_S1_T1	THEOP_S1	0	0	1	0	0	0	0	4	2	0	0	0	0	0	0	0	0	0	0	0	0	0	0	0	7	0	0	Theodore Parker (AR-315)	3.1497	14
211	THUMB	Thumb Ledge	Summer	Natural	Pavement & rubble	26.5460485	6/25/2014	S3	T1	THUMB_S3_T1	THUMB_S3	0	0	0	0	0	0	0	0	0	0	0	0	0	0	0	0	0	0	0	1	0	0	0	0	0	0	0	Thumb Ledge	0.99125	1
212	THUMB	Thumb Ledge	Summer	Natural	Pavement & rubble	26.5460485	6/30/2014	S3	T2	THUMB_S3_T2	THUMB_S3	0	0	0	0	0	0	0	10	0	0	0	0	0	0	0	0	0	0	0	2	0	0	0	0	0	0	0	Thumb Ledge	0.99125	12
213	THUMB	Thumb Ledge	Fall	Natural	Pavement & rubble	26.5460485	9/11/2014	S4	T1	THUMB_S4_T1	THUMB_S4	0	0	0	0	0	0	0	1	0	0	0	0	0	0	0	0	0	0	0	0	0	0	0	0	0	0	0	Thumb Ledge	0.99125	1
214	THUMB	Thumb Ledge	Fall	Natural	Pavement & rubble	26.5460485	9/11/2014	S4	T2	THUMB_S4_T2	THUMB_S4	0	0	0	0	0	0	0	0	0	0	1	0	0	0	0	0	0	0	0	4	0	0	0	0	0	0	0	Thumb Ledge	0.99125	5
215	THUMB	Thumb Ledge	Fall	Natural	Pavement & rubble	26.5460485	9/25/2013	S1	T1	THUMB_S1_T1	THUMB_S1	0	0	0	0	0	0	0	0	0	0	0	0	0	0	0	0	0	0	0	0	0	0	0	0	0	0	0	Thumb Ledge	0.99125	0
216	THUMB	Thumb Ledge	Fall	Natural	Pavement & rubble	26.5460485	9/25/2013	S1	T2	THUMB_S1_T2	THUMB_S1	0	0	0	0	0	0	0	2	0	0	0	0	0	0	0	0	0	0	0	1	0	0	0	0	0	0	0	Thumb Ledge	0.99125	3
217	TITAN	Titan (AR-345)	Fall	Artificial	Ship	16.59483131	10/2/2014	S4	T1	TITAN_S4_T1	TITAN_S4	0	0	1	0	0	0	0	1	0	0	0	0	0	0	0	0	0	0	1	6	0	0	30	0	14	0	0	Titan (AR-345)	4.51695	53
218	TITAN	Titan (AR-345)	Fall	Artificial	Ship	16.59483131	10/2/2014	S4	T2	TITAN_S4_T2	TITAN_S4	0	0	3	0	0	0	0	0	0	4	0	0	0	0	0	0	0	0	0	6	0	0	50	0	63	0	0	Titan (AR-345)	4.51695	126
219	TITAN	Titan (AR-345)	Fall	Artificial	Ship	16.59483131	10/21/2014	S5	T1	TITAN_S5_T1	TITAN_S5	0	0	0	0	0	0	0	7	0	30	0	0	0	0	0	0	0	0	0	0	0	0	0	0	5	0	0	Titan (AR-345)	4.51695	42
220	TITAN	Titan (AR-345)	Fall	Artificial	Ship	16.59483131	10/21/2014	S5	T2	TITAN_S5_T2	TITAN_S5	0	0	0	0	0	0	0	25	0	0	0	0	0	0	0	0	0	0	0	7	0	0	0	0	3	0	0	Titan (AR-345)	4.51695	35
221	TITAN	Titan (AR-345)	Fall	Artificial	Ship	16.59483131	10/28/2013	S2	T1	TITAN_S2_T1	TITAN_S2	0	0	62	0	0	0	0	5	0	0	0	0	0	0	0	0	0	0	0	0	0	0	0	0	5	0	0	Titan (AR-345)	4.51695	72
222	TITAN	Titan (AR-345)	Fall	Artificial	Ship	16.59483131	10/28/2013	S2	T2	TITAN_S2_T2	TITAN_S2	0	0	0	0	0	0	0	2	0	2	0	0	1	0	0	0	0	0	0	0	0	0	0	0	0	0	0	Titan (AR-345)	4.51695	5
223	TITAN	Titan (AR-345)	Spring	Artificial	Ship	16.59483131	5/19/2015	S6	T1	TITAN_S6_T1	TITAN_S6	0	0	0	0	0	0	0	8	0	2	0	0	0	0	0	0	0	0	0	0	0	0	0	0	0	0	0	Titan (AR-345)	4.51695	10
224	TITAN	Titan (AR-345)	Spring	Artificial	Ship	16.59483131	5/19/2015	S6	T2	TITAN_S6_T2	TITAN_S6	0	0	0	0	0	0	0	20	0	3	0	0	0	0	0	0	0	0	0	0	0	0	0	0	0	0	0	Titan (AR-345)	4.51695	23
225	TITAN	Titan (AR-345)	Summer	Artificial	Ship	16.59483131	6/2/2014	S3	T1	TITAN_S3_T1	TITAN_S3	0	0	0	0	0	0	0	0	0	0	0	100	0	0	0	0	0	0	0	0	0	0	0	0	0	0	0	Titan (AR-345)	4.51695	100
226	TITAN	Titan (AR-345)	Summer	Artificial	Ship	16.59483131	6/2/2014	S3	T2	TITAN_S3_T2	TITAN_S3	0	0	0	1	0	0	0	3	0	5	0	150	0	0	0	0	0	0	0	0	0	0	0	0	0	0	0	Titan (AR-345)	4.51695	159
227	TITAN	Titan (AR-345)	Summer	Artificial	Ship	16.59483131	7/18/2013	S1	T1	TITAN_S1_T1	TITAN_S1	0	0	0	0	0	0	0	0	0	0	0	0	0	0	0	0	0	0	0	0	0	0	0	0	0	0	0	Titan (AR-345)	4.51695	0
228	TITAN	Titan (AR-345)	Summer	Artificial	Ship	16.59483131	7/18/2013	S1	T2	TITAN_S1_T2	TITAN_S1	0	0	0	0	0	0	0	0	0	10	0	0	0	0	0	0	0	0	0	1	0	0	0	0	0	0	0	Titan (AR-345)	4.51695	11
229	WESTR	West Rock	Fall	Natural	Pavement & rubble	24.89868925	10/10/2014	S4	T1	WESTR_S4_T1	WESTR_S4	0	0	0	0	0	0	0	0	0	3	0	0	0	0	0	0	0	0	0	0	0	0	0	0	0	0	0	West Rock	1.38325	3
230	WESTR	West Rock	Fall	Natural	Pavement & rubble	24.89868925	10/10/2014	S4	T2	WESTR_S4_T2	WESTR_S4	2	0	0	0	0	0	0	2	0	0	0	0	8	0	0	0	0	0	0	0	0	0	0	0	0	0	0	West Rock	1.38325	12
231	WESTR	West Rock	Spring	Natural	Pavement & rubble	24.89868925	5/27/2015	S6	T1	WESTR_S6_T1	WESTR_S6	0	0	0	0	0	0	0	0	0	0	0	0	0	0	0	0	0	0	0	0	0	0	0	0	0	0	0	West Rock	1.38325	0
232	WESTR	West Rock	Spring	Natural	Pavement & rubble	24.89868925	5/27/2015	S6	T2	WESTR_S6_T2	WESTR_S6	2	0	0	0	0	0	0	0	0	0	0	0	0	0	0	0	0	0	0	0	0	0	0	0	0	0	0	West Rock	1.38325	2
233	WESTR	West Rock	Summer	Natural	Pavement & rubble	24.89868925	6/16/2014	S3	T1	WESTR_S3_T1	WESTR_S3	0	0	0	0	0	0	0	3	0	3	0	0	0	0	0	0	0	0	0	0	0	0	0	0	0	0	0	West Rock	1.38325	6
234	WESTR	West Rock	Summer	Natural	Pavement & rubble	24.89868925	6/16/2014	S3	T2	WESTR_S3_T2	WESTR_S3	0	0	0	0	0	0	0	0	0	0	0	0	0	0	0	0	0	0	0	0	0	0	0	0	0	0	0	West Rock	1.38325	0
235	WESTR	West Rock	Fall	Natural	Pavement & rubble	24.89868925	9/4/2013	S1	T1	WESTR_S1_T1	WESTR_S1	0	0	0	0	0	0	0	0	0	1	0	0	0	0	0	0	0	0	0	0	0	0	0	0	0	0	0	West Rock	1.38325	1
236	WESTR	West Rock	Fall	Natural	Pavement & rubble	24.89868925	9/4/2013	S1	T2	WESTR_S1_T2	WESTR_S1	0	0	0	0	0	0	0	1	0	0	0	0	0	0	0	0	0	0	0	0	0	0	0	0	0	0	0	West Rock	1.38325	1
