# Supplementary material for: Artificial habitats host elevated densities of large reef-associated predators
Source: PLoS One. 2020 Sep 2;15(9):e0237374. doi: 10.1371/journal.pone.0237374 (PMC7467309; doi:10.1371/journal.pone.0237374)
Supplement: S1 File — (ZIP) [file pone.0237374.s002.zip › Paxton et al_Large reef predators_Observational data/relief_data_final_figure4b.csv]

	Site	Site_Name.x	Season	Reef_type	Typology	dep_mean_m	Date	Sample	Transect	uniqTransect	uniqSample	Almaco Jack	Barndoor Skate	BarracudaGeneric	Black Margate	Cobia	Cusk	Flat Needlefish	Gag	Gray Snapper	Greater Amberjack	Gulf Flounder	King Mackerel	Little Tunny	Nurse Shark	Red Hind	Red Porgy	Red Snapper	Sandbar Shark	Sandtiger Shark	Scamp	Southern Flounder	Southern Stingray	Spanish Mackerel	Summer Flounder	Yellow Jack	Yellowmouth Grouper	Yellowtail Snapper	Site_Name.y	vert_rel_m	preds	trans.preds
1	ALEXR	Alexander Ramsey	Fall	Artificial	Ship	11.97485879	11/13/2014	S5	T1	ALEXR_S5_T1	ALEXR_S5	0	0	0	0	0	0	0	0	0	0	0	0	0	0	0	0	0	0	0	0	0	0	0	0	0	0	0	Alexander Ramsey	8.671266079	0	0
2	ALEXR	Alexander Ramsey	Fall	Artificial	Ship	11.97485879	11/13/2014	S5	T2	ALEXR_S5_T2	ALEXR_S5	0	0	0	0	0	0	0	0	0	0	0	0	0	0	0	2	0	0	0	0	0	0	0	0	0	0	0	Alexander Ramsey	8.671266079	2	0
3	ALEXR	Alexander Ramsey	Summer	Artificial	Ship	11.97485879	7/1/2014	S3	T2	ALEXR_S3_T2	ALEXR_S3	0	0	15	0	0	0	0	0	0	0	0	0	0	0	0	0	0	0	0	0	0	0	0	0	0	0	0	Alexander Ramsey	8.671266079	15	15
4	ALEXR	Alexander Ramsey	Summer	Artificial	Ship	11.97485879	7/1/2014	S3	T1	ALEXR_S3_T1	ALEXR_S3	0	0	2	0	0	0	0	0	0	0	0	0	0	0	0	0	0	0	0	0	0	0	0	0	0	0	0	Alexander Ramsey	8.671266079	2	2
5	ALEXR	Alexander Ramsey	Fall	Artificial	Ship	11.97485879	9/19/2013	S1	T2	ALEXR_S1_T2	ALEXR_S1	0	0	0	0	0	0	0	0	0	0	0	0	0	0	0	0	0	0	0	0	0	0	0	0	0	0	0	Alexander Ramsey	8.671266079	0	0
6	ALEXR	Alexander Ramsey	Fall	Artificial	Ship	11.97485879	9/19/2013	S1	T1	ALEXR_S1_T1	ALEXR_S1	0	0	0	0	0	0	0	0	0	0	0	0	0	0	0	0	0	0	0	0	0	0	0	0	0	0	0	Alexander Ramsey	8.671266079	0	0
7	ALEXR	Alexander Ramsey	Fall	Artificial	Ship	11.97485879	9/5/2014	S4	T1	ALEXR_S4_T1	ALEXR_S4	0	0	500	0	0	0	0	0	0	0	0	0	0	0	0	0	0	0	0	0	0	0	0	0	1	0	0	Alexander Ramsey	8.671266079	501	501
8	ALEXR	Alexander Ramsey	Fall	Artificial	Ship	11.97485879	9/5/2014	S4	T2	ALEXR_S4_T2	ALEXR_S4	0	0	0	0	0	0	0	0	0	0	0	0	0	0	0	0	0	0	0	0	0	0	0	0	8	0	0	Alexander Ramsey	8.671266079	8	8
9	ATLBR	Atlantic Beach Bridge (AR-320)	Fall	Artificial	Concrete	15.21243517	10/20/2014	S5	T1	ATLBR_S5_T1	ATLBR_S5	0	0	0	0	0	0	0	0	0	0	0	0	0	0	0	0	0	0	0	0	0	0	0	0	0	0	0	Atlantic Beach Bridge (AR-320)	5.951673765	0	0
10	ATLBR	Atlantic Beach Bridge (AR-320)	Fall	Artificial	Concrete	15.21243517	10/20/2014	S5	T2	ATLBR_S5_T2	ATLBR_S5	0	0	0	0	0	0	0	2	0	0	0	0	0	0	0	0	0	0	0	0	0	0	0	0	0	0	0	Atlantic Beach Bridge (AR-320)	5.951673765	2	0
11	ATLBR	Atlantic Beach Bridge (AR-320)	Fall	Artificial	Concrete	15.21243517	10/31/2013	S2	T2	ATLBR_S2_T2	ATLBR_S2	0	0	0	0	0	0	0	0	0	0	0	0	0	0	0	0	0	0	0	0	0	0	0	0	0	0	0	Atlantic Beach Bridge (AR-320)	5.951673765	0	0
12	ATLBR	Atlantic Beach Bridge (AR-320)	Fall	Artificial	Concrete	15.21243517	10/31/2013	S2	T1	ATLBR_S2_T1	ATLBR_S2	0	0	0	2	0	0	0	0	0	0	0	0	0	0	0	0	0	0	0	0	0	0	0	0	0	0	0	Atlantic Beach Bridge (AR-320)	5.951673765	2	0
13	ATLBR	Atlantic Beach Bridge (AR-320)	Spring	Artificial	Concrete	15.21243517	5/19/2015	S6	T1	ATLBR_S6_T1	ATLBR_S6	0	0	0	0	0	1	0	0	0	0	0	0	0	0	0	0	0	0	0	0	0	0	0	0	0	0	0	Atlantic Beach Bridge (AR-320)	5.951673765	1	0
14	ATLBR	Atlantic Beach Bridge (AR-320)	Spring	Artificial	Concrete	15.21243517	5/19/2015	S6	T2	ATLBR_S6_T2	ATLBR_S6	0	0	0	0	0	0	0	0	0	0	0	0	0	0	0	0	0	0	2	0	0	0	0	0	0	0	0	Atlantic Beach Bridge (AR-320)	5.951673765	2	2
15	ATLBR	Atlantic Beach Bridge (AR-320)	Summer	Artificial	Concrete	15.21243517	7/29/2014	S3	T1	ATLBR_S3_T1	ATLBR_S3	10	0	1	0	0	0	0	0	0	0	0	0	0	0	0	0	0	0	0	0	0	0	0	0	10	0	0	Atlantic Beach Bridge (AR-320)	5.951673765	21	21
16	ATLBR	Atlantic Beach Bridge (AR-320)	Summer	Artificial	Concrete	15.21243517	7/29/2014	S3	T2	ATLBR_S3_T2	ATLBR_S3	0	0	1	0	0	0	0	0	0	0	0	0	0	0	0	0	0	0	0	0	0	0	0	0	1	0	0	Atlantic Beach Bridge (AR-320)	5.951673765	2	2
17	ATLBR	Atlantic Beach Bridge (AR-320)	Summer	Artificial	Concrete	15.21243517	7/8/2013	S1	T1	ATLBR_S1_T1	ATLBR_S1	0	0	0	0	0	0	0	3	0	0	0	0	0	0	0	0	0	0	0	0	0	0	0	0	0	0	0	Atlantic Beach Bridge (AR-320)	5.951673765	3	0
18	ATLBR	Atlantic Beach Bridge (AR-320)	Summer	Artificial	Concrete	15.21243517	7/8/2013	S1	T2	ATLBR_S1_T2	ATLBR_S1	0	0	0	0	0	0	0	0	0	0	0	0	0	0	0	0	0	0	0	0	0	0	0	0	0	0	0	Atlantic Beach Bridge (AR-320)	5.951673765	0	0
19	ATLBR	Atlantic Beach Bridge (AR-320)	Fall	Artificial	Concrete	15.21243517	9/29/2014	S4	T2	ATLBR_S4_T2	ATLBR_S4	0	0	0	0	0	0	0	2	0	0	0	0	0	0	0	0	0	0	0	0	0	0	0	0	0	0	0	Atlantic Beach Bridge (AR-320)	5.951673765	2	0
20	ATLBR	Atlantic Beach Bridge (AR-320)	Fall	Artificial	Concrete	15.21243517	9/29/2014	S4	T1	ATLBR_S4_T1	ATLBR_S4	0	0	0	0	0	0	0	4	0	6	0	0	0	0	0	0	0	0	0	0	0	0	0	0	1	0	0	Atlantic Beach Bridge (AR-320)	5.951673765	11	7
21	BMPKS	Unknown Wreck 1(Bumpkiss)	Winter	Artificial	Ship	29.00679774	12/4/2013	S1	T2	BMPKS_S1_T2	BMPKS_S1	0	0	0	0	0	0	0	1	0	13	0	0	0	0	0	0	0	0	4	1	0	0	0	0	0	0	0	Unknown Wreck 1(Bumpkiss)	3.08485	19	17
22	BMPKS	Unknown Wreck 1(Bumpkiss)	Winter	Artificial	Ship	29.00679774	12/4/2013	S1	T1	BMPKS_S1_T1	BMPKS_S1	50	0	0	13	0	0	0	2	0	6	0	0	0	0	0	0	0	0	8	4	0	0	0	0	0	0	0	Unknown Wreck 1(Bumpkiss)	3.08485	83	64
23	BMPKS	Unknown Wreck 1(Bumpkiss)	Summer	Artificial	Ship	29.00679774	6/25/2014	S3	T2	BMPKS_S3_T2	BMPKS_S3	1	0	0	0	0	0	0	4	0	6	0	0	0	0	0	0	0	0	0	3	0	0	0	0	0	0	0	Unknown Wreck 1(Bumpkiss)	3.08485	14	7
24	BMPKS	Unknown Wreck 1(Bumpkiss)	Summer	Artificial	Ship	29.00679774	6/25/2014	S3	T1	BMPKS_S3_T1	BMPKS_S3	0	0	0	0	0	0	0	5	0	103	0	0	0	0	0	0	0	0	1	5	0	0	0	0	0	0	0	Unknown Wreck 1(Bumpkiss)	3.08485	114	104
25	BMPKS	Unknown Wreck 1(Bumpkiss)	Fall	Artificial	Ship	29.00679774	9/11/2014	S4	T1	BMPKS_S4_T1	BMPKS_S4	0	0	0	0	0	0	0	1	0	12	0	0	0	0	0	1	4	0	0	1	0	0	0	0	0	0	0	Unknown Wreck 1(Bumpkiss)	3.08485	19	12
26	BMPKS	Unknown Wreck 1(Bumpkiss)	Fall	Artificial	Ship	29.00679774	9/11/2014	S4	T2	BMPKS_S4_T2	BMPKS_S4	1	0	0	0	0	0	0	2	0	4	0	0	0	0	0	0	1	0	1	2	0	0	0	0	0	0	0	Unknown Wreck 1(Bumpkiss)	3.08485	11	6
27	CASSI	Cassimir	Fall	Artificial	Ship	32.61545978	11/5/2014	S5	T1	CASSI_S5_T1	CASSI_S5	0	0	0	0	0	0	0	5	0	45	0	0	0	0	0	0	0	0	0	1	0	0	0	0	0	0	0	Cassimir	3.725034215	51	45
28	CASSI	Cassimir	Fall	Artificial	Ship	32.61545978	11/5/2014	S5	T2	CASSI_S5_T2	CASSI_S5	2	0	0	0	0	0	0	1	0	0	0	0	0	0	0	0	0	0	0	1	0	0	0	0	0	0	0	Cassimir	3.725034215	4	2
29	CASSI	Cassimir	Fall	Artificial	Ship	32.61545978	9/4/2014	S4	T2	CASSI_S4_T2	CASSI_S4	0	0	1	0	0	0	0	0	0	0	0	0	0	0	0	0	0	0	0	2	0	0	0	0	0	1	0	Cassimir	3.725034215	4	1
30	CASSI	Cassimir	Fall	Artificial	Ship	32.61545978	9/4/2014	S4	T1	CASSI_S4_T1	CASSI_S4	0	0	1	0	0	0	0	1	0	0	0	0	0	0	0	0	0	0	0	12	0	0	0	0	0	0	0	Cassimir	3.725034215	14	1
31	CITYH	City of Houston	Summer	Artificial	Ship	27.96115776	6/25/2014	S3	T2	CITYH_S3_T2	CITYH_S3	0	0	0	0	0	0	0	0	0	1	0	0	0	0	0	0	0	0	0	0	0	0	0	0	0	0	0	City of Houston	1.88365	1	1
32	CITYH	City of Houston	Summer	Artificial	Ship	27.96115776	6/25/2014	S3	T1	CITYH_S3_T1	CITYH_S3	3	0	2	1	0	0	0	1	0	0	0	0	0	0	1	0	0	0	0	2	0	0	0	0	0	0	0	City of Houston	1.88365	10	5
33	CITYH	City of Houston	Fall	Artificial	Ship	27.96115776	9/11/2014	S4	T1	CITYH_S4_T1	CITYH_S4	1	0	3	0	0	0	0	1	0	0	0	0	0	0	0	0	0	0	0	0	0	0	0	0	0	0	0	City of Houston	1.88365	5	4
34	CITYH	City of Houston	Fall	Artificial	Ship	27.96115776	9/11/2014	S4	T2	CITYH_S4_T2	CITYH_S4	0	0	0	0	0	0	0	0	0	30	0	0	0	0	1	0	0	0	0	0	0	1	0	0	0	0	0	City of Houston	1.88365	32	31
35	CITYH	City of Houston	Fall	Artificial	Ship	27.96115776	9/25/2013	S1	T1	CITYH_S1_T1	CITYH_S1	0	0	1	0	0	0	0	0	0	2	0	0	0	0	0	0	0	0	0	3	0	0	0	0	0	0	0	City of Houston	1.88365	6	3
36	CITYH	City of Houston	Fall	Artificial	Ship	27.96115776	9/25/2013	S1	T2	CITYH_S1_T2	CITYH_S1	0	0	2	0	1	0	0	0	0	15	0	0	0	0	0	0	0	0	0	8	0	1	0	0	0	0	0	City of Houston	1.88365	27	19
37	CSPAR	Spar (AR-305)	Fall	Artificial	Ship	28.33647361	10/10/2014	S4	T2	CSPAR_S4_T2	CSPAR_S4	0	0	0	0	0	0	0	1	0	1	0	0	0	0	0	0	0	0	4	0	0	0	0	0	20	0	0	Spar (AR-305)	6.78235	26	25
38	CSPAR	Spar (AR-305)	Fall	Artificial	Ship	28.33647361	10/10/2014	S4	T1	CSPAR_S4_T1	CSPAR_S4	5	0	1	0	0	0	0	0	0	0	0	0	15	0	0	0	0	0	3	0	0	0	0	0	0	0	0	Spar (AR-305)	6.78235	24	24
39	CSPAR	Spar (AR-305)	Summer	Artificial	Ship	28.33647361	6/16/2014	S3	T2	CSPAR_S3_T2	CSPAR_S3	0	0	0	0	0	0	0	0	0	1	0	0	0	0	0	0	0	0	10	0	0	0	0	0	0	0	0	Spar (AR-305)	6.78235	11	11
40	CSPAR	Spar (AR-305)	Summer	Artificial	Ship	28.33647361	6/16/2014	S3	T1	CSPAR_S3_T1	CSPAR_S3	0	0	0	0	0	0	0	0	0	8	0	0	0	0	0	0	0	0	3	0	0	0	0	0	0	0	0	Spar (AR-305)	6.78235	11	11
41	CSPAR	Spar (AR-305)	Summer	Artificial	Ship	28.33647361	8/30/2013	S1	T1	CSPAR_S1_T1	CSPAR_S1	0	0	1	0	0	0	0	0	0	1	0	0	0	0	0	0	0	0	0	0	0	0	0	0	0	0	0	Spar (AR-305)	6.78235	2	2
42	CSPAR	Spar (AR-305)	Summer	Artificial	Ship	28.33647361	8/30/2013	S1	T2	CSPAR_S1_T2	CSPAR_S1	0	0	0	0	0	0	0	0	0	0	0	0	0	0	0	0	0	0	1	0	0	0	0	0	0	0	0	Spar (AR-305)	6.78235	1	1
43	INDRA	USS Indra (AR-342)	Spring	Artificial	Ship	14.97184104	5/18/2015	S6	T1	INDRA_S6_T1	INDRA_S6	0	0	0	0	0	0	0	0	0	0	0	0	0	0	0	0	0	0	0	0	0	0	0	0	0	0	0	USS Indra (AR-342)	6.46545	0	0
44	INDRA	USS Indra (AR-342)	Spring	Artificial	Ship	14.97184104	5/18/2015	S6	T2	INDRA_S6_T2	INDRA_S6	0	0	0	0	0	0	0	0	0	0	0	0	0	0	0	0	0	0	0	0	0	0	0	0	0	0	0	USS Indra (AR-342)	6.46545	0	0
45	INDRA	USS Indra (AR-342)	Summer	Artificial	Ship	14.97184104	6/9/2014	S3	T2	INDRA_S3_T2	INDRA_S3	0	0	0	0	0	0	0	0	0	0	1	0	0	0	0	0	0	0	0	0	0	0	110	0	0	0	0	USS Indra (AR-342)	6.46545	111	110
46	INDRA	USS Indra (AR-342)	Summer	Artificial	Ship	14.97184104	6/9/2014	S3	T1	INDRA_S3_T1	INDRA_S3	0	0	1	0	0	0	0	0	0	1	0	0	0	0	0	0	0	0	0	0	0	0	400	0	0	0	0	USS Indra (AR-342)	6.46545	402	402
47	INDRA	USS Indra (AR-342)	Summer	Artificial	Ship	14.97184104	8/21/2014	S4	T2	INDRA_S4_T2	INDRA_S4	0	0	1	0	0	0	0	1	0	11	0	0	0	0	0	0	0	1	0	0	0	0	2	0	3	0	0	USS Indra (AR-342)	6.46545	19	18
48	INDRA	USS Indra (AR-342)	Summer	Artificial	Ship	14.97184104	8/21/2014	S4	T1	INDRA_S4_T1	INDRA_S4	0	0	1	0	0	0	0	0	0	3	0	0	0	0	0	0	0	0	0	1	0	0	0	0	7	0	0	USS Indra (AR-342)	6.46545	12	11
49	JGILL	Gill	Fall	Artificial	Ship	25.07598079	11/13/2014	S5	T1	JGILL_S5_T1	JGILL_S5	0	0	0	0	0	0	0	0	0	40	0	0	100	0	0	0	0	0	0	0	0	0	0	0	0	0	0	Gill	3.9416	140	140
50	JGILL	Gill	Fall	Artificial	Ship	25.07598079	11/13/2014	S5	T2	JGILL_S5_T2	JGILL_S5	0	0	0	0	0	0	0	0	0	13	0	0	30	0	0	0	0	0	0	0	0	0	0	0	0	0	0	Gill	3.9416	43	43
51	JGILL	Gill	Summer	Artificial	Ship	25.07598079	6/24/2014	S3	T2	JGILL_S3_T2	JGILL_S3	1	0	1	2	0	0	0	0	0	0	2	0	0	0	0	0	0	0	2	0	0	0	0	0	0	0	0	Gill	3.9416	8	4
52	JGILL	Gill	Summer	Artificial	Ship	25.07598079	6/24/2014	S3	T1	JGILL_S3_T1	JGILL_S3	0	0	2	0	0	0	0	0	0	0	0	0	0	0	0	0	1	0	0	0	0	0	0	0	0	0	0	Gill	3.9416	3	2
53	JGILL	Gill	Summer	Artificial	Ship	25.07598079	8/7/2014	S4	T1	JGILL_S4_T1	JGILL_S4	0	0	1	0	0	0	0	0	0	3	0	0	0	0	0	0	0	0	0	1	0	0	0	0	0	0	0	Gill	3.9416	5	4
54	JGILL	Gill	Summer	Artificial	Ship	25.07598079	8/7/2014	S4	T2	JGILL_S4_T2	JGILL_S4	0	0	0	0	0	0	0	0	0	0	0	0	0	0	0	0	0	0	0	0	0	1	0	0	0	0	0	Gill	3.9416	1	1
55	JGILL	Gill	Fall	Artificial	Ship	25.07598079	9/24/2013	S1	T1	JGILL_S1_T1	JGILL_S1	0	0	4	0	0	0	0	0	0	0	0	0	0	0	0	0	0	0	0	0	0	0	0	0	0	0	0	Gill	3.9416	4	4
56	JGILL	Gill	Fall	Artificial	Ship	25.07598079	9/24/2013	S1	T2	JGILL_S1_T2	JGILL_S1	0	0	6	0	0	0	0	0	0	0	0	0	0	0	0	0	0	0	0	0	0	0	0	0	0	0	0	Gill	3.9416	6	6
57	OILYR	Yard Oiler FS-26 (AR-300)	Summer	Artificial	Ship	26.42223747	6/17/2014	S3	T1	OILYR_S3_T1	OILYR_S3	0	0	1	0	0	0	0	1	2	10	0	0	0	0	0	0	0	0	1	3	0	0	0	0	0	0	0	Yard Oiler FS-26 (AR-300)	5.008386665	18	12
58	OILYR	Yard Oiler FS-26 (AR-300)	Summer	Artificial	Ship	26.42223747	6/17/2014	S3	T2	OILYR_S3_T2	OILYR_S3	0	0	0	0	0	0	0	0	0	7	0	0	0	0	0	0	0	0	0	0	0	0	0	0	0	0	0	Yard Oiler FS-26 (AR-300)	5.008386665	7	7
59	PIP06	Concrete Pipes, 2006 (AR-345)	Fall	Artificial	Concrete	18.69011114	10/2/2014	S4	T1	PIP06_S4_T1	PIP06_S4	0	0	5	0	0	0	0	5	0	3	0	0	0	0	0	0	0	0	3	4	0	0	0	0	0	0	0	Concrete Pipes, 2006 (AR-345)	1.43685	20	11
60	PIP06	Concrete Pipes, 2006 (AR-345)	Fall	Artificial	Concrete	18.69011114	10/2/2014	S4	T2	PIP06_S4_T2	PIP06_S4	0	0	15	0	0	0	0	8	0	0	0	0	0	0	0	0	0	0	3	3	0	0	0	0	2	0	0	Concrete Pipes, 2006 (AR-345)	1.43685	31	20
61	PIP06	Concrete Pipes, 2006 (AR-345)	Fall	Artificial	Concrete	18.69011114	10/21/2014	S5	T2	PIP06_S5_T2	PIP06_S5	0	0	0	0	0	0	0	6	0	1	0	0	0	0	0	0	0	0	0	0	0	0	0	0	0	0	0	Concrete Pipes, 2006 (AR-345)	1.43685	7	1
62	PIP06	Concrete Pipes, 2006 (AR-345)	Fall	Artificial	Concrete	18.69011114	10/21/2014	S5	T1	PIP06_S5_T1	PIP06_S5	0	0	0	0	0	0	0	14	0	0	0	0	0	0	0	0	0	0	0	0	0	0	0	0	0	0	0	Concrete Pipes, 2006 (AR-345)	1.43685	14	0
63	PIP06	Concrete Pipes, 2006 (AR-345)	Fall	Artificial	Concrete	18.69011114	10/28/2013	S2	T1	PIP06_S2_T1	PIP06_S2	0	0	0	0	0	0	0	1	0	0	0	0	0	0	0	0	0	0	0	0	0	0	0	1	0	0	0	Concrete Pipes, 2006 (AR-345)	1.43685	2	0
64	PIP06	Concrete Pipes, 2006 (AR-345)	Fall	Artificial	Concrete	18.69011114	10/28/2013	S2	T2	PIP06_S2_T2	PIP06_S2	0	0	0	0	0	0	0	0	0	0	0	0	0	0	0	0	0	0	0	0	0	0	0	4	0	0	0	Concrete Pipes, 2006 (AR-345)	1.43685	4	0
65	PIP06	Concrete Pipes, 2006 (AR-345)	Spring	Artificial	Concrete	18.69011114	5/19/2015	S6	T2	PIP06_S6_T2	PIP06_S6	0	0	0	0	0	0	0	6	0	7	0	0	0	0	0	0	0	0	0	0	0	1	0	0	0	0	0	Concrete Pipes, 2006 (AR-345)	1.43685	14	8
66	PIP06	Concrete Pipes, 2006 (AR-345)	Spring	Artificial	Concrete	18.69011114	5/19/2015	S6	T1	PIP06_S6_T1	PIP06_S6	0	0	0	0	0	0	0	5	0	1	0	0	0	0	0	0	0	0	0	0	0	1	0	1	0	0	0	Concrete Pipes, 2006 (AR-345)	1.43685	8	2
67	PIP06	Concrete Pipes, 2006 (AR-345)	Summer	Artificial	Concrete	18.69011114	6/2/2014	S3	T2	PIP06_S3_T2	PIP06_S3	0	0	0	0	0	0	0	4	0	2	0	0	0	0	0	0	0	0	0	0	0	1	0	0	0	0	0	Concrete Pipes, 2006 (AR-345)	1.43685	7	3
68	PIP06	Concrete Pipes, 2006 (AR-345)	Summer	Artificial	Concrete	18.69011114	6/2/2014	S3	T1	PIP06_S3_T1	PIP06_S3	0	0	0	0	0	0	0	3	0	9	0	0	0	1	0	0	0	0	0	0	1	2	0	0	0	0	0	Concrete Pipes, 2006 (AR-345)	1.43685	16	12
69	PIP06	Concrete Pipes, 2006 (AR-345)	Summer	Artificial	Concrete	18.69011114	7/18/2013	S1	T1	PIP06_S1_T1	PIP06_S1	0	0	0	0	0	0	0	0	0	0	0	0	0	0	0	0	0	0	0	0	0	0	0	1	0	0	0	Concrete Pipes, 2006 (AR-345)	1.43685	1	0
70	PIP06	Concrete Pipes, 2006 (AR-345)	Summer	Artificial	Concrete	18.69011114	7/18/2013	S1	T2	PIP06_S1_T2	PIP06_S1	0	0	0	0	0	0	0	0	0	0	0	0	0	0	0	0	0	0	0	0	0	0	0	0	0	0	0	Concrete Pipes, 2006 (AR-345)	1.43685	0	0
71	PIP07	Concrete Pipes, 2007 (AR-342)	Fall	Artificial	Concrete	16.11035499	10/21/2014	S5	T2	PIP07_S5_T2	PIP07_S5	0	0	0	0	0	0	0	4	0	0	1	0	0	0	0	0	0	0	0	0	1	0	0	1	0	0	0	Concrete Pipes, 2007 (AR-342)	2.11725	7	0
72	PIP07	Concrete Pipes, 2007 (AR-342)	Fall	Artificial	Concrete	16.11035499	10/21/2014	S5	T1	PIP07_S5_T1	PIP07_S5	0	0	0	0	0	0	0	0	0	0	0	0	0	0	0	0	0	0	0	1	0	0	0	0	0	0	0	Concrete Pipes, 2007 (AR-342)	2.11725	1	0
73	PIP07	Concrete Pipes, 2007 (AR-342)	Spring	Artificial	Concrete	16.11035499	5/19/2015	S6	T2	PIP07_S6_T2	PIP07_S6	0	0	0	0	0	0	0	0	0	0	0	0	0	0	0	0	0	0	0	0	0	0	0	1	0	0	0	Concrete Pipes, 2007 (AR-342)	2.11725	1	0
74	PIP07	Concrete Pipes, 2007 (AR-342)	Spring	Artificial	Concrete	16.11035499	5/19/2015	S6	T1	PIP07_S6_T1	PIP07_S6	0	0	0	0	0	0	0	1	0	0	0	0	0	0	0	0	0	0	0	1	0	0	0	1	0	0	0	Concrete Pipes, 2007 (AR-342)	2.11725	3	0
75	PIP07	Concrete Pipes, 2007 (AR-342)	Summer	Artificial	Concrete	16.11035499	6/3/2014	S3	T2	PIP07_S3_T2	PIP07_S3	0	0	0	0	0	0	0	1	0	0	1	0	0	0	0	0	0	0	0	0	1	0	0	0	0	0	0	Concrete Pipes, 2007 (AR-342)	2.11725	3	0
76	PIP07	Concrete Pipes, 2007 (AR-342)	Summer	Artificial	Concrete	16.11035499	6/3/2014	S3	T1	PIP07_S3_T1	PIP07_S3	0	0	0	0	0	0	0	0	1	0	1	0	0	0	0	0	2	0	0	0	0	0	0	0	0	0	0	Concrete Pipes, 2007 (AR-342)	2.11725	4	0
77	PIP07	Concrete Pipes, 2007 (AR-342)	Summer	Artificial	Concrete	16.11035499	8/20/2014	S4	T1	PIP07_S4_T1	PIP07_S4	0	0	0	0	0	0	0	0	0	0	0	0	0	0	0	0	0	0	0	0	0	0	0	1	0	0	0	Concrete Pipes, 2007 (AR-342)	2.11725	1	0
78	PIP07	Concrete Pipes, 2007 (AR-342)	Summer	Artificial	Concrete	16.11035499	8/20/2014	S4	T2	PIP07_S4_T2	PIP07_S4	0	0	15	0	0	0	0	0	0	0	0	0	0	0	0	0	0	0	0	0	0	0	0	1	0	0	0	Concrete Pipes, 2007 (AR-342)	2.11725	16	15
79	PIP07	Concrete Pipes, 2007 (AR-342)	Fall	Artificial	Concrete	16.11035499	9/6/2013	S1	T2	PIP07_S1_T2	PIP07_S1	0	0	0	0	0	0	0	0	0	0	1	0	0	0	0	0	0	0	0	0	0	0	0	0	0	0	0	Concrete Pipes, 2007 (AR-342)	2.11725	1	0
80	PIP07	Concrete Pipes, 2007 (AR-342)	Fall	Artificial	Concrete	16.11035499	9/6/2013	S1	T1	PIP07_S1_T1	PIP07_S1	0	0	0	0	0	0	0	1	0	0	1	0	0	0	0	0	0	0	0	0	0	0	0	0	0	0	0	Concrete Pipes, 2007 (AR-342)	2.11725	2	0
81	RARIT	Raritan East	Winter	Artificial	Ship	21.47696619	12/18/2014	S5	T1	RARIT_S5_T1	RARIT_S5	0	0	0	0	0	0	0	1	0	0	0	0	0	0	0	0	0	0	0	0	0	0	0	0	0	0	0	Raritan East	8.0819	1	0
82	RARIT	Raritan East	Winter	Artificial	Ship	21.47696619	12/18/2014	S5	T2	RARIT_S5_T2	RARIT_S5	0	0	0	0	0	0	0	2	0	0	2	0	0	0	0	0	0	0	0	0	1	0	0	0	0	0	0	Raritan East	8.0819	5	0
83	RARIT	Raritan East	Summer	Artificial	Ship	21.47696619	6/25/2014	S3	T1	RARIT_S3_T1	RARIT_S3	10	0	1	0	0	0	0	4	0	30	0	0	0	0	0	0	0	0	1	0	0	0	0	0	0	0	0	Raritan East	8.0819	46	42
84	RARIT	Raritan East	Summer	Artificial	Ship	21.47696619	6/30/2014	S3	T2	RARIT_S3_T2	RARIT_S3	0	0	2	0	0	0	0	4	0	14	0	0	0	0	0	0	0	0	0	0	0	0	0	0	0	0	0	Raritan East	8.0819	20	16
85	RARIT	Raritan East	Fall	Artificial	Ship	21.47696619	9/11/2014	S4	T1	RARIT_S4_T1	RARIT_S4	0	0	0	0	0	0	0	4	0	41	0	0	0	0	0	0	0	0	0	0	0	0	0	0	0	0	0	Raritan East	8.0819	45	41
86	RARIT	Raritan East	Fall	Artificial	Ship	21.47696619	9/11/2014	S4	T2	RARIT_S4_T2	RARIT_S4	0	0	3	0	0	0	0	0	0	110	0	0	0	0	0	0	0	0	0	2	0	0	0	1	0	0	0	Raritan East	8.0819	116	113
87	RARIT	Raritan East	Fall	Artificial	Ship	21.47696619	9/25/2013	S1	T2	RARIT_S1_T2	RARIT_S1	0	0	0	0	0	0	0	1	0	14	0	0	0	0	0	0	0	0	0	1	0	0	0	0	0	0	0	Raritan East	8.0819	16	14
88	RARIT	Raritan East	Fall	Artificial	Ship	21.47696619	9/25/2013	S1	T1	RARIT_S1_T1	RARIT_S1	0	0	6	0	0	0	0	1	0	10	1	0	0	0	0	0	0	0	0	1	0	0	0	0	0	0	0	Raritan East	8.0819	19	16
89	THEOP	Theodore Parker (AR-315)	Fall	Artificial	Ship	10.19562914	10/2/2014	S4	T2	THEOP_S4_T2	THEOP_S4	0	0	0	0	0	0	0	0	0	0	0	0	0	0	0	0	0	0	0	3	0	0	0	0	11	0	0	Theodore Parker (AR-315)	3.1497	14	11
90	THEOP	Theodore Parker (AR-315)	Fall	Artificial	Ship	10.19562914	10/2/2014	S4	T1	THEOP_S4_T1	THEOP_S4	0	0	0	0	0	0	0	0	0	0	0	0	0	0	0	0	0	0	0	3	0	0	0	0	0	0	0	Theodore Parker (AR-315)	3.1497	3	0
91	THEOP	Theodore Parker (AR-315)	Fall	Artificial	Ship	10.19562914	10/20/2014	S5	T1	THEOP_S5_T1	THEOP_S5	0	0	0	0	0	0	0	0	0	0	0	0	0	0	0	0	0	0	0	1	0	0	0	0	1	0	0	Theodore Parker (AR-315)	3.1497	2	1
92	THEOP	Theodore Parker (AR-315)	Fall	Artificial	Ship	10.19562914	10/20/2014	S5	T2	THEOP_S5_T2	THEOP_S5	0	0	0	0	0	0	0	4	0	0	0	0	0	0	0	0	0	0	0	0	0	0	0	0	0	0	0	Theodore Parker (AR-315)	3.1497	4	0
93	THEOP	Theodore Parker (AR-315)	Fall	Artificial	Ship	10.19562914	10/29/2013	S2	T2	THEOP_S2_T2	THEOP_S2	0	0	0	0	0	0	0	0	0	0	0	0	0	0	0	0	0	0	0	1	0	0	0	0	2	0	0	Theodore Parker (AR-315)	3.1497	3	2
94	THEOP	Theodore Parker (AR-315)	Fall	Artificial	Ship	10.19562914	10/29/2013	S2	T1	THEOP_S2_T1	THEOP_S2	0	0	0	0	0	0	0	0	0	0	0	0	0	0	0	0	0	0	0	0	0	0	0	0	0	0	0	Theodore Parker (AR-315)	3.1497	0	0
95	THEOP	Theodore Parker (AR-315)	Summer	Artificial	Ship	10.19562914	7/29/2014	S3	T2	THEOP_S3_T2	THEOP_S3	0	0	0	0	0	0	0	0	0	0	0	0	0	0	0	0	0	0	0	0	0	0	0	0	1	0	0	Theodore Parker (AR-315)	3.1497	1	1
96	THEOP	Theodore Parker (AR-315)	Summer	Artificial	Ship	10.19562914	7/29/2014	S3	T1	THEOP_S3_T1	THEOP_S3	0	0	0	0	0	0	0	0	0	0	0	0	0	0	0	0	0	0	0	0	0	0	0	0	0	0	0	Theodore Parker (AR-315)	3.1497	0	0
97	THEOP	Theodore Parker (AR-315)	Summer	Artificial	Ship	10.19562914	7/8/2013	S1	T1	THEOP_S1_T1	THEOP_S1	0	0	1	0	0	0	0	4	2	0	0	0	0	0	0	0	0	0	0	0	0	0	0	0	7	0	0	Theodore Parker (AR-315)	3.1497	14	8
98	TITAN	Titan (AR-345)	Fall	Artificial	Ship	16.59483131	10/2/2014	S4	T1	TITAN_S4_T1	TITAN_S4	0	0	1	0	0	0	0	1	0	0	0	0	0	0	0	0	0	0	1	6	0	0	30	0	14	0	0	Titan (AR-345)	4.51695	53	46
99	TITAN	Titan (AR-345)	Fall	Artificial	Ship	16.59483131	10/2/2014	S4	T2	TITAN_S4_T2	TITAN_S4	0	0	3	0	0	0	0	0	0	4	0	0	0	0	0	0	0	0	0	6	0	0	50	0	63	0	0	Titan (AR-345)	4.51695	126	120
100	TITAN	Titan (AR-345)	Fall	Artificial	Ship	16.59483131	10/21/2014	S5	T1	TITAN_S5_T1	TITAN_S5	0	0	0	0	0	0	0	7	0	30	0	0	0	0	0	0	0	0	0	0	0	0	0	0	5	0	0	Titan (AR-345)	4.51695	42	35
101	TITAN	Titan (AR-345)	Fall	Artificial	Ship	16.59483131	10/21/2014	S5	T2	TITAN_S5_T2	TITAN_S5	0	0	0	0	0	0	0	25	0	0	0	0	0	0	0	0	0	0	0	7	0	0	0	0	3	0	0	Titan (AR-345)	4.51695	35	3
102	TITAN	Titan (AR-345)	Fall	Artificial	Ship	16.59483131	10/28/2013	S2	T1	TITAN_S2_T1	TITAN_S2	0	0	62	0	0	0	0	5	0	0	0	0	0	0	0	0	0	0	0	0	0	0	0	0	5	0	0	Titan (AR-345)	4.51695	72	67
103	TITAN	Titan (AR-345)	Fall	Artificial	Ship	16.59483131	10/28/2013	S2	T2	TITAN_S2_T2	TITAN_S2	0	0	0	0	0	0	0	2	0	2	0	0	1	0	0	0	0	0	0	0	0	0	0	0	0	0	0	Titan (AR-345)	4.51695	5	3
104	TITAN	Titan (AR-345)	Spring	Artificial	Ship	16.59483131	5/19/2015	S6	T1	TITAN_S6_T1	TITAN_S6	0	0	0	0	0	0	0	8	0	2	0	0	0	0	0	0	0	0	0	0	0	0	0	0	0	0	0	Titan (AR-345)	4.51695	10	2
105	TITAN	Titan (AR-345)	Spring	Artificial	Ship	16.59483131	5/19/2015	S6	T2	TITAN_S6_T2	TITAN_S6	0	0	0	0	0	0	0	20	0	3	0	0	0	0	0	0	0	0	0	0	0	0	0	0	0	0	0	Titan (AR-345)	4.51695	23	3
106	TITAN	Titan (AR-345)	Summer	Artificial	Ship	16.59483131	6/2/2014	S3	T1	TITAN_S3_T1	TITAN_S3	0	0	0	0	0	0	0	0	0	0	0	100	0	0	0	0	0	0	0	0	0	0	0	0	0	0	0	Titan (AR-345)	4.51695	100	100
107	TITAN	Titan (AR-345)	Summer	Artificial	Ship	16.59483131	6/2/2014	S3	T2	TITAN_S3_T2	TITAN_S3	0	0	0	1	0	0	0	3	0	5	0	150	0	0	0	0	0	0	0	0	0	0	0	0	0	0	0	Titan (AR-345)	4.51695	159	155
108	TITAN	Titan (AR-345)	Summer	Artificial	Ship	16.59483131	7/18/2013	S1	T1	TITAN_S1_T1	TITAN_S1	0	0	0	0	0	0	0	0	0	0	0	0	0	0	0	0	0	0	0	0	0	0	0	0	0	0	0	Titan (AR-345)	4.51695	0	0
109	TITAN	Titan (AR-345)	Summer	Artificial	Ship	16.59483131	7/18/2013	S1	T2	TITAN_S1_T2	TITAN_S1	0	0	0	0	0	0	0	0	0	10	0	0	0	0	0	0	0	0	0	1	0	0	0	0	0	0	0	Titan (AR-345)	4.51695	11	10
